# Supplementary material for: ﻿First record of Bibrax Fletcher, 1927 (Coleoptera, Staphylinidae, Pselaphinae) from Ecuador, with descriptions of twelve new species
Source: Zookeys. 2025 Aug 26;1250:105–33. doi: 10.3897/zookeys.1250.156763 (PMC12406023; doi:10.3897/zookeys.1250.156763)
Supplement: XML Treatment for Bibrax [file zookeys.1250.156763-treatment1.xml]

<!DOCTYPE tp:taxon-treatment
  PUBLIC "-//TaxonX//DTD Taxonomic Treatment Publishing DTD v0 20100105//EN" "tax-treatment-NSO.dtd">
<tp:taxon-treatment xmlns:tp="http://www.plazi.org/taxpub"><tp:treatment-meta><kwd-group><label>Taxon classification</label><kwd>
                <named-content content-type="kingdom">Animalia</named-content>
              </kwd><kwd>
                <named-content content-type="order">Coleoptera</named-content>
              </kwd><kwd>
                <named-content content-type="family">Staphylinidae</named-content>
              </kwd></kwd-group><mixed-citation publication-type="journal"><person-group><name><surname>Tapuy-Avilés</surname><given-names>Yarina</given-names></name><name><surname>Díaz-Guevara</surname><given-names>David R.</given-names></name><name><surname>Caterino</surname><given-names>Michael S.</given-names></name></person-group><article-title>﻿First record of <italic><tp:taxon-name><tp:taxon-name-part taxon-name-part-type="genus" reg="Bibrax">Bibrax</tp:taxon-name-part></tp:taxon-name></italic> Fletcher, 1927 (<tp:taxon-name><tp:taxon-name-part taxon-name-part-type="order">Coleoptera</tp:taxon-name-part></tp:taxon-name>, <tp:taxon-name><tp:taxon-name-part taxon-name-part-type="family">Staphylinidae</tp:taxon-name-part></tp:taxon-name>, <tp:taxon-name><tp:taxon-name-part taxon-name-part-type="subfamily">Pselaphinae</tp:taxon-name-part></tp:taxon-name>) from Ecuador, with descriptions of twelve new species</article-title><source>Zookeys</source><day>26</day><month>08</month><year>2025</year><volume>1250</volume><fpage>105</fpage><lpage>133</lpage><pub-id pub-id-type="doi">10.3897/zookeys.1250.156763</pub-id></mixed-citation></tp:treatment-meta><tp:nomenclature><label>﻿</label><tp:taxon-name><object-id xmlns:xlink="http://www.w3.org/1999/xlink" content-type="arpha" xlink:type="simple">B4E0DBE1-8327-5AF6-9739-B85FDCAC0924</object-id>
              <tp:taxon-name-part taxon-name-part-type="genus" reg="Bibrax">Bibrax</tp:taxon-name-part>
            </tp:taxon-name><tp:taxon-authority>Fletcher, 1927</tp:taxon-authority></tp:nomenclature><tp:treatment-sec sec-type="type species" id="SECID0EJMBG"><title>Type species.</title><p><italic><tp:taxon-name><tp:taxon-name-part taxon-name-part-type="genus" reg="Bibrax">Bibrax</tp:taxon-name-part> <tp:taxon-name-part taxon-name-part-type="species" reg="bradleyi">bradleyi</tp:taxon-name-part></tp:taxon-name></italic> Fletcher, 1927, by original designation. Type locality. Barro Colorado Island, Panama.</p></tp:treatment-sec><tp:treatment-sec sec-type="diagnosis" id="SECID0E1MBG"><title>Diagnosis.</title><p>Among <tp:taxon-name><tp:taxon-name-part taxon-name-part-type="tribe">Metopiasini</tp:taxon-name-part></tp:taxon-name>, <italic><tp:taxon-name><tp:taxon-name-part taxon-name-part-type="genus" reg="Bibrax">Bibrax</tp:taxon-name-part></tp:taxon-name></italic> has been diagnosed (e.g., by <xref ref-type="bibr" rid="B4">Asenjo et al. 2024</xref>; Mario Chaul and Lopes-Andrade 2024; Chandler, unpublished) by having a scape as long as the funicular antennomeres combined (unlike <italic><tp:taxon-name><tp:taxon-name-part taxon-name-part-type="genus" reg="Bibrax"/><tp:taxon-name-part taxon-name-part-type="subgenus" reg="Rhinoscepsis">Rhinoscepsis</tp:taxon-name-part></tp:taxon-name></italic>), the abdomen laterally margined, with distinct paratergites (unlike <italic><tp:taxon-name><tp:taxon-name-part taxon-name-part-type="genus" reg="Metopioxys">Metopioxys</tp:taxon-name-part></tp:taxon-name></italic> and <italic><tp:taxon-name><tp:taxon-name-part taxon-name-part-type="genus" reg="Metopiosoma">Metopiosoma</tp:taxon-name-part></tp:taxon-name></italic>), the second antennomere or pedicel (at least up until now) at least 2× as long as the third, the lack of acute pronotal and vertexal tubercles (seen in <italic><tp:taxon-name><tp:taxon-name-part taxon-name-part-type="genus" reg="Metopiellus">Metopiellus</tp:taxon-name-part></tp:taxon-name></italic>), having distinct lateral and/or median longitudinal pronotal sulci, having abdominal sternite III (first visible) longer than the metacoxae, and having the anterolateral corners of the gula acutely projecting (the size of which are, in light of new species, quite varied).</p><p>Secondary sexual characters, when present, frequently involve modifications of the male abdominal sternites, the male tibial apices, male antennal pedicel, and male trochanters. In some species the sexes are dimorphic in eye size, although in several species described below reduced eyes are present in both sexes. The male genitalia, while highly varied in particulars, are consistent in having a large basal bulb that is articulated with an elongate distal tegmen. Parameres are absent. <xref ref-type="bibr" rid="B4">Asenjo et al (2024)</xref> demonstrated the basal articulation of the basal bulb with an “apodemal plate” on the inner surface of sternite VIII, and all of the species have a variously developed process (sometimes paired) on the basal bulb for this purpose. The tegmen can be simple or quite elaborate, sometimes subdivided, and is highly diagnostic of each species.</p></tp:treatment-sec><ref-list><ref id="B4"><mixed-citation xmlns:xlink="http://www.w3.org/1999/xlink" xlink:type="simple"><person-group><name name-style="western"><surname>Asenjo</surname><given-names>A</given-names></name><name name-style="western"><surname>Lozada</surname><given-names>CMC</given-names></name><name name-style="western"><surname>Ropero</surname><given-names>MCG</given-names></name><name name-style="western"><surname>Gouvea</surname><given-names>B</given-names></name></person-group> (<year>2024</year>) <article-title>Description of a new species of <italic><tp:taxon-name><tp:taxon-name-part taxon-name-part-type="genus">Bibrax</tp:taxon-name-part></tp:taxon-name></italic> Fletcher from Colombia with an updated diagnosis and key to species (<tp:taxon-name><tp:taxon-name-part taxon-name-part-type="order">Coleoptera</tp:taxon-name-part></tp:taxon-name>, <tp:taxon-name><tp:taxon-name-part taxon-name-part-type="family">Staphylinidae</tp:taxon-name-part></tp:taxon-name>, <tp:taxon-name><tp:taxon-name-part taxon-name-part-type="subfamily">Pselaphinae</tp:taxon-name-part></tp:taxon-name>).</article-title><source>Zootaxa</source><volume>5443</volume>(<issue>1</issue>): <fpage>105</fpage>–<lpage>115</lpage>. <ext-link xlink:href="10.11646/zootaxa.5443.1.5" ext-link-type="doi" xlink:type="simple">https://doi.org/10.11646/zootaxa.5443.1.5</ext-link></mixed-citation></ref></ref-list></tp:taxon-treatment>
