# Supplementary material for: ﻿First record of Bibrax Fletcher, 1927 (Coleoptera, Staphylinidae, Pselaphinae) from Ecuador, with descriptions of twelve new species
Source: Zookeys. 2025 Aug 26;1250:105–33. doi: 10.3897/zookeys.1250.156763 (PMC12406023; doi:10.3897/zookeys.1250.156763)
Supplement: XML Treatment for Bibrax chullachaqui [file zookeys.1250.156763-treatment2.xml]

<!DOCTYPE tp:taxon-treatment
  PUBLIC "-//TaxonX//DTD Taxonomic Treatment Publishing DTD v0 20100105//EN" "tax-treatment-NSO.dtd">
<tp:taxon-treatment xmlns:tp="http://www.plazi.org/taxpub"><tp:treatment-meta><kwd-group><label>Taxon classification</label><kwd>
                <named-content content-type="kingdom">Animalia</named-content>
              </kwd><kwd>
                <named-content content-type="order">Coleoptera</named-content>
              </kwd><kwd>
                <named-content content-type="family">Staphylinidae</named-content>
              </kwd></kwd-group><mixed-citation publication-type="journal"><person-group><name><surname>Tapuy-Avilés</surname><given-names>Yarina</given-names></name><name><surname>Díaz-Guevara</surname><given-names>David R.</given-names></name><name><surname>Caterino</surname><given-names>Michael S.</given-names></name></person-group><article-title>﻿First record of <italic><tp:taxon-name><tp:taxon-name-part taxon-name-part-type="genus" reg="Bibrax">Bibrax</tp:taxon-name-part></tp:taxon-name></italic> Fletcher, 1927 (<tp:taxon-name><tp:taxon-name-part taxon-name-part-type="order">Coleoptera</tp:taxon-name-part></tp:taxon-name>, <tp:taxon-name><tp:taxon-name-part taxon-name-part-type="family">Staphylinidae</tp:taxon-name-part></tp:taxon-name>, <tp:taxon-name><tp:taxon-name-part taxon-name-part-type="subfamily">Pselaphinae</tp:taxon-name-part></tp:taxon-name>) from Ecuador, with descriptions of twelve new species</article-title><source>Zookeys</source><day>26</day><month>08</month><year>2025</year><volume>1250</volume><fpage>105</fpage><lpage>133</lpage><pub-id pub-id-type="doi">10.3897/zookeys.1250.156763</pub-id></mixed-citation></tp:treatment-meta><tp:nomenclature><label>﻿</label><tp:taxon-name><object-id xmlns:xlink="http://www.w3.org/1999/xlink" content-type="arpha" xlink:type="simple">2E7D8CFD-B4D1-5B2C-AB57-E0731658DCC3</object-id>
              <tp:taxon-name-part taxon-name-part-type="genus" reg="Bibrax">Bibrax</tp:taxon-name-part>
              <tp:taxon-name-part taxon-name-part-type="species" reg="chullachaqui">chullachaqui</tp:taxon-name-part>
              <object-id xmlns:xlink="http://www.w3.org/1999/xlink" content-type="zoobank" xlink:type="simple">https://zoobank.org/284E9DF9-9727-489A-9265-9758F329B285</object-id>
            </tp:taxon-name><tp:taxon-status xmlns:xlink="http://www.w3.org/1999/xlink" xlink:type="simple">sp. nov.</tp:taxon-status><xref ref-type="fig" rid="F1">Figs 1A–C</xref><xref ref-type="fig" rid="F2">, 2A, B</xref></tp:nomenclature><tp:treatment-sec sec-type="type material" id="SECID0EGQBG"><title>Type material.</title><p><bold><italic>Holotype</italic></bold> • ♂ (<named-content xmlns:xlink="http://www.w3.org/1999/xlink" content-type="dwc:institutional_code" xlink:title="Instituto Nacional de Biodiversidad, Quito" xlink:href="http://grbio.org/institution/museo-ecuadoriano-de-ciencias-naturales" xlink:type="simple">MECN</named-content>-EN 23779): “Ecuador. Napo, Archidona. Pacto Sumaco, <named-content xmlns:xlink="http://www.w3.org/1999/xlink" content-type="dwc:verbatimCoordinates" xlink:type="simple"><named-content content-type="geo-json" specific-use="{&#34;type&#34;:&#34;Point&#34;,&#34;coordinates&#34;:[-77.591970,-0.658219]}" id="NCID0E3QBG" xlink:type="simple">-0.658219, -77.59197</named-content></named-content>. Malaise, 22-ene-2024. A Pazmiño | M Barreno” / “Caterino DNA voucher, Ext. MSC-13221, Morphosp. PS.A.003” / “<named-content xmlns:xlink="http://www.w3.org/1999/xlink" content-type="dwc:institutional_code" xlink:title="Instituto Nacional de Biodiversidad, Quito" xlink:href="http://grbio.org/institution/museo-ecuadoriano-de-ciencias-naturales" xlink:type="simple">MECN</named-content>-EN 23779”.</p><fig id="F1" position="float" orientation="portrait"><object-id xmlns:xlink="http://www.w3.org/1999/xlink" content-type="doi" xlink:type="simple">10.3897/zookeys.1250.156763.figure1</object-id><object-id xmlns:xlink="http://www.w3.org/1999/xlink" content-type="arpha" xlink:type="simple">8777C92E-03E5-5EB5-8C22-59B49D038F97</object-id><label>Figure 1.</label><caption><p>Habitus of <italic><tp:taxon-name><tp:taxon-name-part taxon-name-part-type="genus" reg="Bibrax">Bibrax</tp:taxon-name-part></tp:taxon-name></italic> species (A, D. Dorsal view; B, E. Lateral view; C, F. Ventral view). A–C. <italic><tp:taxon-name><tp:taxon-name-part taxon-name-part-type="genus" reg="Bibrax">B.</tp:taxon-name-part> <tp:taxon-name-part taxon-name-part-type="species" reg="chullachaqui">chullachaqui</tp:taxon-name-part></tp:taxon-name></italic> sp. nov.; D–F. <italic><tp:taxon-name><tp:taxon-name-part taxon-name-part-type="genus" reg="Bibrax">B.</tp:taxon-name-part> <tp:taxon-name-part taxon-name-part-type="species" reg="chocoensis">chocoensis</tp:taxon-name-part></tp:taxon-name></italic> sp. nov.</p></caption><graphic xmlns:xlink="http://www.w3.org/1999/xlink" xlink:href="zookeys-1250-105_article-156763__-g001.jpg" position="float" orientation="portrait" xlink:type="simple" id="oo_1402526.jpg"><uri content-type="original_file" xlink:type="simple">https://binary.pensoft.net/fig/1402526</uri></graphic></fig></tp:treatment-sec><tp:treatment-sec sec-type="diagnosis" id="SECID0ETSBG"><title>Diagnosis.</title><p><abbrev xmlns:xlink="http://www.w3.org/1999/xlink" xlink:title="body length" id="ABBRID0EZSBG" xlink:type="simple">BL</abbrev> = 1.89 mm (<italic>n</italic> = 1); body densely setose and brownish-orange; eyes prominent, borne on small prominence, comprising ~26 ommatidia; gular teeth well-developed, curved slightly dorsad; head rounded posteriorly, prolonged in front of eyes to prominent antennal base, vertexal foveae slightly impressed; frons finely punctate above; antennal scape thick and sinuate, slightly narrowed before apex (in lateral view), antennomere II (pedicel) swollen, approximately as long as III–V together, III–V similar in size, short, VI and VIII shorter, VII wider than long, IX–XI forming a club, IX and X transverse, X slightly wider than IX, X, and XI closely associated; pronotum rounded, widest anterad, with lateral lobes slightly produced; lateral longitudinal pronotal impressions very shallowly impressed; elytra longer than wide, slightly widened beyond midpoint, each with sutural and one lateral basal foveae, lateral with shallow longitudinal impression extending posteriorly ~2/3 elytron length; subhumeral fovea absent; flight wings present protibia swollen; metatrochanter not modified, metaventrite between second and third pair of legs with oblique carinae posterad a shallow median depression; last abdominal ventrite bearing small median apical marginal flange; third ventrite slightly flattened, posterior margin straight at middle. Aedeagus (Fig. <xref ref-type="fig" rid="F2">2A, B</xref>) with basal bulb large, elongate oval, with blunt, apically knobbed pair of basal apodemes; diaphragm rather small, round, located just basad tegmen articulation; tegmen widened from base as it curves dorsad and distad, apex divided, with an elongate, sinuate subacute process extending beneath shorter, broad dorsal brush.</p></tp:treatment-sec><tp:treatment-sec sec-type="distribution" id="SECID0EDTBG"><title>Distribution.</title><p>This species is known only from the lower (~1500 m), southern slopes of the Volcán Sumaco, in the western Amazon, Napo Province, Ecuador.</p></tp:treatment-sec><tp:treatment-sec sec-type="remarks" id="SECID0EITBG"><title>Remarks.</title><p>This species is most similar to <italic><tp:taxon-name><tp:taxon-name-part taxon-name-part-type="genus" reg="Bibrax">B.</tp:taxon-name-part> <tp:taxon-name-part taxon-name-part-type="species" reg="bradleyi">bradleyi</tp:taxon-name-part></tp:taxon-name></italic> and <italic><tp:taxon-name><tp:taxon-name-part taxon-name-part-type="genus" reg="Bibrax">B.</tp:taxon-name-part> <tp:taxon-name-part taxon-name-part-type="species" reg="popeye">popeye</tp:taxon-name-part></tp:taxon-name></italic> in having well-developed eyes and flight wings (at least in the male sex), while having the pronotum rather simply expanded toward the front, with only weak longitudinal sulci. It is distinctive in its dense covering of short, stiff setae, while the short swollen second antennomere and compact antennal club are also distinctive. While lacking any secondary sexual characters on the legs, the depressed male metaventrite is unusual.</p></tp:treatment-sec><tp:treatment-sec sec-type="etymology" id="SECID0EEUBG"><title>Etymology.</title><p>The species is named after Chullachaki, a mythical ‘one-footed’ spirit of the Amazonian jungle. He is purportedly able to change into any type of rainforest animal, guarding the forest against unwise uses.</p></tp:treatment-sec><tp:treatment-sec><!--Section generated to contain objects referenced in tp:taxon-treatment.--><fig id="F2" position="float" orientation="portrait"><object-id xmlns:xlink="http://www.w3.org/1999/xlink" content-type="doi" xlink:type="simple">10.3897/zookeys.1250.156763.figure2</object-id><object-id xmlns:xlink="http://www.w3.org/1999/xlink" content-type="arpha" xlink:type="simple">4347440C-40D2-5613-9B6B-701692925835</object-id><label>Figure 2.</label><caption><p>Aedeagus of <italic><tp:taxon-name><tp:taxon-name-part taxon-name-part-type="genus" reg="Bibrax">Bibrax</tp:taxon-name-part></tp:taxon-name></italic> species, lateral view (A, C, E, G, I, K) and dorsal view (B, D, F, H, J, L). A, B. <italic><tp:taxon-name><tp:taxon-name-part taxon-name-part-type="genus" reg="Bibrax">B.</tp:taxon-name-part> <tp:taxon-name-part taxon-name-part-type="species" reg="chullachaqui">chullachaqui</tp:taxon-name-part></tp:taxon-name></italic> sp. nov.; C, D. <italic><tp:taxon-name><tp:taxon-name-part taxon-name-part-type="genus" reg="Bibrax">B.</tp:taxon-name-part> <tp:taxon-name-part taxon-name-part-type="species" reg="chocoensis">chocoensis</tp:taxon-name-part></tp:taxon-name></italic> sp. nov.; E, F. <italic><tp:taxon-name><tp:taxon-name-part taxon-name-part-type="genus" reg="Bibrax">B.</tp:taxon-name-part> <tp:taxon-name-part taxon-name-part-type="species" reg="onorei">onorei</tp:taxon-name-part></tp:taxon-name></italic> sp. nov.; G, H. <italic><tp:taxon-name><tp:taxon-name-part taxon-name-part-type="genus" reg="Bibrax">B.</tp:taxon-name-part> <tp:taxon-name-part taxon-name-part-type="species" reg="aratrifer">aratrifer</tp:taxon-name-part></tp:taxon-name></italic> sp. nov.; I, J. <italic><tp:taxon-name><tp:taxon-name-part taxon-name-part-type="genus" reg="Bibrax">B.</tp:taxon-name-part> <tp:taxon-name-part taxon-name-part-type="species" reg="longiventer">longiventer</tp:taxon-name-part></tp:taxon-name></italic> sp. nov.; K, L. <italic><tp:taxon-name><tp:taxon-name-part taxon-name-part-type="genus" reg="Bibrax">B.</tp:taxon-name-part> <tp:taxon-name-part taxon-name-part-type="species" reg="cerroblanco">cerroblanco</tp:taxon-name-part></tp:taxon-name></italic> sp. nov.</p></caption><graphic xmlns:xlink="http://www.w3.org/1999/xlink" xlink:href="zookeys-1250-105_article-156763__-g002.jpg" position="float" orientation="portrait" xlink:type="simple" id="oo_1402527.jpg"><uri content-type="original_file" xlink:type="simple">https://binary.pensoft.net/fig/1402527</uri></graphic></fig></tp:treatment-sec></tp:taxon-treatment>
