# Supplementary material for: ﻿First record of Bibrax Fletcher, 1927 (Coleoptera, Staphylinidae, Pselaphinae) from Ecuador, with descriptions of twelve new species
Source: Zookeys. 2025 Aug 26;1250:105–33. doi: 10.3897/zookeys.1250.156763 (PMC12406023; doi:10.3897/zookeys.1250.156763)
Supplement: XML Treatment for Bibrax onorei [file zookeys.1250.156763-treatment4.xml]

<!DOCTYPE tp:taxon-treatment
  PUBLIC "-//TaxonX//DTD Taxonomic Treatment Publishing DTD v0 20100105//EN" "tax-treatment-NSO.dtd">
<tp:taxon-treatment xmlns:tp="http://www.plazi.org/taxpub"><tp:treatment-meta><kwd-group><label>Taxon classification</label><kwd>
                <named-content content-type="kingdom">Animalia</named-content>
              </kwd><kwd>
                <named-content content-type="order">Coleoptera</named-content>
              </kwd><kwd>
                <named-content content-type="family">Staphylinidae</named-content>
              </kwd></kwd-group><mixed-citation publication-type="journal"><person-group><name><surname>Tapuy-Avilés</surname><given-names>Yarina</given-names></name><name><surname>Díaz-Guevara</surname><given-names>David R.</given-names></name><name><surname>Caterino</surname><given-names>Michael S.</given-names></name></person-group><article-title>﻿First record of <italic><tp:taxon-name><tp:taxon-name-part taxon-name-part-type="genus" reg="Bibrax">Bibrax</tp:taxon-name-part></tp:taxon-name></italic> Fletcher, 1927 (<tp:taxon-name><tp:taxon-name-part taxon-name-part-type="order">Coleoptera</tp:taxon-name-part></tp:taxon-name>, <tp:taxon-name><tp:taxon-name-part taxon-name-part-type="family">Staphylinidae</tp:taxon-name-part></tp:taxon-name>, <tp:taxon-name><tp:taxon-name-part taxon-name-part-type="subfamily">Pselaphinae</tp:taxon-name-part></tp:taxon-name>) from Ecuador, with descriptions of twelve new species</article-title><source>Zookeys</source><day>26</day><month>08</month><year>2025</year><volume>1250</volume><fpage>105</fpage><lpage>133</lpage><pub-id pub-id-type="doi">10.3897/zookeys.1250.156763</pub-id></mixed-citation></tp:treatment-meta><tp:nomenclature><label>﻿</label><tp:taxon-name><object-id xmlns:xlink="http://www.w3.org/1999/xlink" content-type="arpha" xlink:type="simple">512A3026-9CAC-5FE9-8BAB-9DE0F3D2D47A</object-id>
              <tp:taxon-name-part taxon-name-part-type="genus" reg="Bibrax">Bibrax</tp:taxon-name-part>
              <tp:taxon-name-part taxon-name-part-type="species" reg="onorei">onorei</tp:taxon-name-part>
              <object-id xmlns:xlink="http://www.w3.org/1999/xlink" content-type="zoobank" xlink:type="simple">https://zoobank.org/9682E54B-73FE-4DC6-BD7D-7C035C960936</object-id>
            </tp:taxon-name><tp:taxon-status xmlns:xlink="http://www.w3.org/1999/xlink" xlink:type="simple">sp. nov.</tp:taxon-status><xref ref-type="fig" rid="F2">Figs 2E, F</xref><xref ref-type="fig" rid="F3">, 3A–D</xref></tp:nomenclature><tp:treatment-sec sec-type="type material" id="SECID0EF4BG"><title>Type material.</title><p><bold><italic>Holotype</italic></bold> • ♂ (<named-content xmlns:xlink="http://www.w3.org/1999/xlink" content-type="dwc:institutional_code" xlink:title="Instituto Nacional de Biodiversidad, Quito" xlink:href="http://grbio.org/institution/museo-ecuadoriano-de-ciencias-naturales" xlink:type="simple">MECN</named-content>-EN 40873): “Ecuador: Cotopaxi, <named-content xmlns:xlink="http://www.w3.org/1999/xlink" content-type="dwc:verbatimCoordinates" xlink:type="simple"><named-content content-type="geo-json" specific-use="{&#34;type&#34;:&#34;Point&#34;,&#34;coordinates&#34;:[-79.004000,-0.417600]}" id="NCID0E24BG" xlink:type="simple">-0.4176, -79.0040</named-content></named-content>, Bosque Integral Otonga, 13.VIII.2024, 2063 m, M. Caterino &amp; A. Pazmiño, Sifted leaf litter” / “Caterino DNA voucher, Ext. MSC-12844, Morphosp. Ot.A.009” / “<named-content xmlns:xlink="http://www.w3.org/1999/xlink" content-type="dwc:institutional_code" xlink:title="Instituto Nacional de Biodiversidad, Quito" xlink:href="http://grbio.org/institution/museo-ecuadoriano-de-ciencias-naturales" xlink:type="simple">MECN</named-content>-EN 40873”. <bold><italic>Paratypes</italic></bold> (3♂, 5♀, same general locality as type) • 2: same data as type • 3: <named-content xmlns:xlink="http://www.w3.org/1999/xlink" content-type="dwc:verbatimCoordinates" xlink:type="simple"><named-content content-type="geo-json" specific-use="{&#34;type&#34;:&#34;Point&#34;,&#34;coordinates&#34;:[-79.004300,-0.416700]}" id="NCID0EO5BG" xlink:type="simple">-0.4167, -79.0043</named-content></named-content>, 2097 m • 1: <named-content xmlns:xlink="http://www.w3.org/1999/xlink" content-type="dwc:verbatimCoordinates" xlink:type="simple"><named-content content-type="geo-json" specific-use="{&#34;type&#34;:&#34;Point&#34;,&#34;coordinates&#34;:[-79.003100,-0.419200]}" id="NCID0EW5BG" xlink:type="simple">-0.4192, -79.0031</named-content></named-content>, 1966 m • 1: <named-content xmlns:xlink="http://www.w3.org/1999/xlink" content-type="dwc:verbatimCoordinates" xlink:type="simple"><named-content content-type="geo-json" specific-use="{&#34;type&#34;:&#34;Point&#34;,&#34;coordinates&#34;:[-79.004000,-0.417200]}" id="NCID0E55BG" xlink:type="simple">-0.4172, -79.0040</named-content></named-content>, 2073 m • 1: <named-content xmlns:xlink="http://www.w3.org/1999/xlink" content-type="dwc:verbatimCoordinates" xlink:type="simple"><named-content content-type="geo-json" specific-use="{&#34;type&#34;:&#34;Point&#34;,&#34;coordinates&#34;:[-79.004200,-0.416900]}" id="NCID0EG6BG" xlink:type="simple">-0.4169, -79.0042</named-content></named-content>, 2086 m (<named-content xmlns:xlink="http://www.w3.org/1999/xlink" content-type="dwc:institutional_code" xlink:title="Instituto Nacional de Biodiversidad, Quito" xlink:href="http://grbio.org/institution/museo-ecuadoriano-de-ciencias-naturales" xlink:type="simple">MECN</named-content>-EN 38587-38593, 40897).</p></tp:treatment-sec><tp:treatment-sec sec-type="diagnosis" id="SECID0ET6BG"><title>Diagnosis.</title><p><abbrev xmlns:xlink="http://www.w3.org/1999/xlink" xlink:title="body length" id="ABBRID0EZ6BG" xlink:type="simple">BL</abbrev> = 1.10 mm (<italic>n</italic> = 3). Eyes of both sexes with single facet, head subquadrate posteriorly, with transverse basal ridge on vertex, prolonged in front of eyes; antennal base prolonged and narrowed anterad, antennal insertions swollen; antennal scape sinuate, narrowed to base and before apex, antennomere II (pedicel) slightly swollen, ~1.5× as long as III (Fig. <xref ref-type="fig" rid="F3">3A–C</xref>), III conical, IV–VIII bead-like, alternating slightly in size (IV, VI, VIII smaller), IX–XI forming club, X and XI more closely associated than IX with X; gular processes evident but not large; pronotum with anterior lobes rounded (Fig. <xref ref-type="fig" rid="F3">3A</xref>), strongly constricted posteriorly; lateral longitudinal sulci conspicuous; median pronotal sulcus weak; elytra very short, together emarginate along posterior margin; dorsal elytral sulci short and weakly developed; abdominal paratergites with posterior corners angulate; male with visible abdominal ventrites 2–4 depressed medially (Fig. <xref ref-type="fig" rid="F3">3D</xref>); male lacking modification of mesotibial apex. Aedeagus (Fig. <xref ref-type="fig" rid="F2">2E, F</xref>) with short, broad basal bulb, with oval dorsobasal diaphragm, diaphragmatic sclerite indistinct; short digitiform process extending from left, middle edge of basal bulb; slightly longer, narrow apically quadrate process extending from medioventral margin; longest process extending out of middle of basal bulb (articulated), a well sclerotized, basally bent, apically narrowed and slightly sinuate blade, terminating in blunt and weakly tufted apex; dorsally an articulated, weakly sclerotized process extends over basal two-thirds of median blade.</p></tp:treatment-sec><tp:treatment-sec sec-type="distribution" id="SECID0EQAAI"><title>Distribution.</title><p>This species is known only from the higher elevations of the Bosque Integral Otonga, in northern Cotopaxi province, Ecuador.</p></tp:treatment-sec><tp:treatment-sec sec-type="remarks" id="SECID0EVAAI"><title>Remarks.</title><p>This species resembles several other new species described here, all of which differ considerably from any previously described ones. The species in this group (<italic><tp:taxon-name><tp:taxon-name-part taxon-name-part-type="genus" reg="Bibrax">B.</tp:taxon-name-part> <tp:taxon-name-part taxon-name-part-type="species" reg="bradleyi">bradleyi</tp:taxon-name-part></tp:taxon-name></italic>, <italic><tp:taxon-name><tp:taxon-name-part taxon-name-part-type="genus" reg="Bibrax">B.</tp:taxon-name-part> <tp:taxon-name-part taxon-name-part-type="species" reg="aratrifer">aratrifer</tp:taxon-name-part></tp:taxon-name></italic>, <italic><tp:taxon-name><tp:taxon-name-part taxon-name-part-type="genus" reg="Bibrax">B.</tp:taxon-name-part> <tp:taxon-name-part taxon-name-part-type="species" reg="longiventer">longiventer</tp:taxon-name-part></tp:taxon-name></italic>, <italic><tp:taxon-name><tp:taxon-name-part taxon-name-part-type="genus" reg="Bibrax">B.</tp:taxon-name-part> <tp:taxon-name-part taxon-name-part-type="species" reg="cerroblanco">cerroblanco</tp:taxon-name-part></tp:taxon-name></italic>, <italic><tp:taxon-name><tp:taxon-name-part taxon-name-part-type="genus" reg="Bibrax">B.</tp:taxon-name-part> <tp:taxon-name-part taxon-name-part-type="species" reg="canelazo">canelazo</tp:taxon-name-part></tp:taxon-name></italic>, <italic><tp:taxon-name><tp:taxon-name-part taxon-name-part-type="genus" reg="Bibrax">B.</tp:taxon-name-part> <tp:taxon-name-part taxon-name-part-type="species" reg="pectinifer">pectinifer</tp:taxon-name-part></tp:taxon-name></italic>, <italic><tp:taxon-name><tp:taxon-name-part taxon-name-part-type="genus" reg="Bibrax">B.</tp:taxon-name-part> <tp:taxon-name-part taxon-name-part-type="species" reg="arachnoides">arachnoides</tp:taxon-name-part></tp:taxon-name></italic>, <italic><tp:taxon-name><tp:taxon-name-part taxon-name-part-type="genus" reg="Bibrax">B.</tp:taxon-name-part> <tp:taxon-name-part taxon-name-part-type="species" reg="amasanga">amasanga</tp:taxon-name-part></tp:taxon-name></italic>, and <italic><tp:taxon-name><tp:taxon-name-part taxon-name-part-type="genus" reg="Bibrax">B.</tp:taxon-name-part> <tp:taxon-name-part taxon-name-part-type="species" reg="yasuni">yasuni</tp:taxon-name-part></tp:taxon-name></italic>) share strongly reduced eyes and lack of wings in both sexes, a small, somewhat flattened body, strongly impressed lateral longitudinal pronotal sulci that set off distinct lateral pronotal lobes, and exhibit modified abdominal ventrites in the males (Fig. <xref ref-type="fig" rid="F3">3D</xref>). It is principally in the latter characters (as well as marked differences in male genitalia (Fig. <xref ref-type="fig" rid="F2">2E, F</xref>) that distinguish the species.</p></tp:treatment-sec><tp:treatment-sec sec-type="etymology" id="SECID0EGEAI"><title>Etymology.</title><p>This species name honors Dr. Giovanni Onore, a pioneer of entomology in Ecuador, who facilitated the fieldwork and worked to protect the site that led to the discovery of this species.</p></tp:treatment-sec><tp:treatment-sec><!--Section generated to contain objects referenced in tp:taxon-treatment.--><fig id="F2" position="float" orientation="portrait"><object-id xmlns:xlink="http://www.w3.org/1999/xlink" content-type="doi" xlink:type="simple">10.3897/zookeys.1250.156763.figure2</object-id><object-id xmlns:xlink="http://www.w3.org/1999/xlink" content-type="arpha" xlink:type="simple">4347440C-40D2-5613-9B6B-701692925835</object-id><label>Figure 2.</label><caption><p>Aedeagus of <italic><tp:taxon-name><tp:taxon-name-part taxon-name-part-type="genus" reg="Bibrax">Bibrax</tp:taxon-name-part></tp:taxon-name></italic> species, lateral view (A, C, E, G, I, K) and dorsal view (B, D, F, H, J, L). A, B. <italic><tp:taxon-name><tp:taxon-name-part taxon-name-part-type="genus" reg="Bibrax">B.</tp:taxon-name-part> <tp:taxon-name-part taxon-name-part-type="species" reg="chullachaqui">chullachaqui</tp:taxon-name-part></tp:taxon-name></italic> sp. nov.; C, D. <italic><tp:taxon-name><tp:taxon-name-part taxon-name-part-type="genus" reg="Bibrax">B.</tp:taxon-name-part> <tp:taxon-name-part taxon-name-part-type="species" reg="chocoensis">chocoensis</tp:taxon-name-part></tp:taxon-name></italic> sp. nov.; E, F. <italic><tp:taxon-name><tp:taxon-name-part taxon-name-part-type="genus" reg="Bibrax">B.</tp:taxon-name-part> <tp:taxon-name-part taxon-name-part-type="species" reg="onorei">onorei</tp:taxon-name-part></tp:taxon-name></italic> sp. nov.; G, H. <italic><tp:taxon-name><tp:taxon-name-part taxon-name-part-type="genus" reg="Bibrax">B.</tp:taxon-name-part> <tp:taxon-name-part taxon-name-part-type="species" reg="aratrifer">aratrifer</tp:taxon-name-part></tp:taxon-name></italic> sp. nov.; I, J. <italic><tp:taxon-name><tp:taxon-name-part taxon-name-part-type="genus" reg="Bibrax">B.</tp:taxon-name-part> <tp:taxon-name-part taxon-name-part-type="species" reg="longiventer">longiventer</tp:taxon-name-part></tp:taxon-name></italic> sp. nov.; K, L. <italic><tp:taxon-name><tp:taxon-name-part taxon-name-part-type="genus" reg="Bibrax">B.</tp:taxon-name-part> <tp:taxon-name-part taxon-name-part-type="species" reg="cerroblanco">cerroblanco</tp:taxon-name-part></tp:taxon-name></italic> sp. nov.</p></caption><graphic xmlns:xlink="http://www.w3.org/1999/xlink" xlink:href="zookeys-1250-105_article-156763__-g002.jpg" position="float" orientation="portrait" xlink:type="simple" id="oo_1402527.jpg"><uri content-type="original_file" xlink:type="simple">https://binary.pensoft.net/fig/1402527</uri></graphic></fig><fig id="F3" position="float" orientation="portrait"><object-id xmlns:xlink="http://www.w3.org/1999/xlink" content-type="doi" xlink:type="simple">10.3897/zookeys.1250.156763.figure3</object-id><object-id xmlns:xlink="http://www.w3.org/1999/xlink" content-type="arpha" xlink:type="simple">EA6A3C95-D929-505F-AB69-67195E2CA1E4</object-id><label>Figure 3.</label><caption><p>Habitus of <italic><tp:taxon-name><tp:taxon-name-part taxon-name-part-type="genus" reg="Bibrax">Bibrax</tp:taxon-name-part></tp:taxon-name></italic> species (A, E. Dorsal view; B, F. Lateral view; C, G. Ventral view) D, H. Male abdominal ventrites). A–D. <italic><tp:taxon-name><tp:taxon-name-part taxon-name-part-type="genus" reg="Bibrax">B.</tp:taxon-name-part> <tp:taxon-name-part taxon-name-part-type="species" reg="onorei">onorei</tp:taxon-name-part></tp:taxon-name></italic> sp. nov.; E–H. <italic><tp:taxon-name><tp:taxon-name-part taxon-name-part-type="genus" reg="Bibrax">B.</tp:taxon-name-part> <tp:taxon-name-part taxon-name-part-type="species" reg="aratrifer">aratrifer</tp:taxon-name-part></tp:taxon-name></italic> sp. nov.</p></caption><graphic xmlns:xlink="http://www.w3.org/1999/xlink" xlink:href="zookeys-1250-105_article-156763__-g003.jpg" position="float" orientation="portrait" xlink:type="simple" id="oo_1402528.jpg"><uri content-type="original_file" xlink:type="simple">https://binary.pensoft.net/fig/1402528</uri></graphic></fig></tp:treatment-sec></tp:taxon-treatment>
