# Supplementary material for: ﻿First record of Bibrax Fletcher, 1927 (Coleoptera, Staphylinidae, Pselaphinae) from Ecuador, with descriptions of twelve new species
Source: Zookeys. 2025 Aug 26;1250:105–33. doi: 10.3897/zookeys.1250.156763 (PMC12406023; doi:10.3897/zookeys.1250.156763)
Supplement: XML Treatment for Bibrax aratrifer [file zookeys.1250.156763-treatment5.xml]

<!DOCTYPE tp:taxon-treatment
  PUBLIC "-//TaxonX//DTD Taxonomic Treatment Publishing DTD v0 20100105//EN" "tax-treatment-NSO.dtd">
<tp:taxon-treatment xmlns:tp="http://www.plazi.org/taxpub"><tp:treatment-meta><kwd-group><label>Taxon classification</label><kwd>
                <named-content content-type="kingdom">Animalia</named-content>
              </kwd><kwd>
                <named-content content-type="order">Coleoptera</named-content>
              </kwd><kwd>
                <named-content content-type="family">Staphylinidae</named-content>
              </kwd></kwd-group><mixed-citation publication-type="journal"><person-group><name><surname>Tapuy-Avilés</surname><given-names>Yarina</given-names></name><name><surname>Díaz-Guevara</surname><given-names>David R.</given-names></name><name><surname>Caterino</surname><given-names>Michael S.</given-names></name></person-group><article-title>﻿First record of <italic><tp:taxon-name><tp:taxon-name-part taxon-name-part-type="genus" reg="Bibrax">Bibrax</tp:taxon-name-part></tp:taxon-name></italic> Fletcher, 1927 (<tp:taxon-name><tp:taxon-name-part taxon-name-part-type="order">Coleoptera</tp:taxon-name-part></tp:taxon-name>, <tp:taxon-name><tp:taxon-name-part taxon-name-part-type="family">Staphylinidae</tp:taxon-name-part></tp:taxon-name>, <tp:taxon-name><tp:taxon-name-part taxon-name-part-type="subfamily">Pselaphinae</tp:taxon-name-part></tp:taxon-name>) from Ecuador, with descriptions of twelve new species</article-title><source>Zookeys</source><day>26</day><month>08</month><year>2025</year><volume>1250</volume><fpage>105</fpage><lpage>133</lpage><pub-id pub-id-type="doi">10.3897/zookeys.1250.156763</pub-id></mixed-citation></tp:treatment-meta><tp:nomenclature><label>﻿</label><tp:taxon-name><object-id xmlns:xlink="http://www.w3.org/1999/xlink" content-type="arpha" xlink:type="simple">F6DB8F00-AF39-5D00-BA52-115553932086</object-id>
              <tp:taxon-name-part taxon-name-part-type="genus" reg="Bibrax">Bibrax</tp:taxon-name-part>
              <tp:taxon-name-part taxon-name-part-type="species" reg="aratrifer">aratrifer</tp:taxon-name-part>
              <object-id xmlns:xlink="http://www.w3.org/1999/xlink" content-type="zoobank" xlink:type="simple">https://zoobank.org/3BF8B08C-D0C5-4A9C-8010-F934CD7033DC</object-id>
            </tp:taxon-name><tp:taxon-status xmlns:xlink="http://www.w3.org/1999/xlink" xlink:type="simple">sp. nov.</tp:taxon-status><xref ref-type="fig" rid="F2">Figs 2G, H</xref><xref ref-type="fig" rid="F3">, 3E–H</xref></tp:nomenclature><tp:treatment-sec sec-type="type material" id="SECID0E3FAI"><title>Type material.</title><p><bold><italic>Holotype</italic></bold> • ♂ (<named-content xmlns:xlink="http://www.w3.org/1999/xlink" content-type="dwc:institutional_code" xlink:title="Instituto Nacional de Biodiversidad, Quito" xlink:href="http://grbio.org/institution/museo-ecuadoriano-de-ciencias-naturales" xlink:type="simple">MECN</named-content>-EN 38735): “Ecuador: Napo, <named-content xmlns:xlink="http://www.w3.org/1999/xlink" content-type="dwc:verbatimCoordinates" xlink:type="simple"><named-content content-type="geo-json" specific-use="{&#34;type&#34;:&#34;Point&#34;,&#34;coordinates&#34;:[-77.899400,-0.595200]}" id="NCID0ESGAI" xlink:type="simple">-0.5952, -77.8994</named-content></named-content>, Est. Biol. Yanayacu, Piha Tr., 2386 m, 9.IX.2024, sifted litter, M.Caterino” / “<named-content xmlns:xlink="http://www.w3.org/1999/xlink" content-type="dwc:institutional_code" xlink:title="Instituto Nacional de Biodiversidad, Quito" xlink:href="http://grbio.org/institution/museo-ecuadoriano-de-ciencias-naturales" xlink:type="simple">MECN</named-content>-EN 38735”. <bold><italic>Paratypes</italic></bold> (4♂, 1♀, same general locality as type) • 1: same data as type • 1: <named-content xmlns:xlink="http://www.w3.org/1999/xlink" content-type="dwc:verbatimCoordinates" xlink:type="simple"><named-content content-type="geo-json" specific-use="{&#34;type&#34;:&#34;Point&#34;,&#34;coordinates&#34;:[-77.895400,-0.598300]}" id="NCID0EFHAI" xlink:type="simple">-0.5983, -77.8954</named-content></named-content>, Stream Tr., 2192 m • 1: <named-content xmlns:xlink="http://www.w3.org/1999/xlink" content-type="dwc:verbatimCoordinates" xlink:type="simple"><named-content content-type="geo-json" specific-use="{&#34;type&#34;:&#34;Point&#34;,&#34;coordinates&#34;:[-77.894900,-0.598600]}" id="NCID0ENHAI" xlink:type="simple">-0.5986, -77.8949</named-content></named-content>, Stream Tr., 2185m • 1: <named-content xmlns:xlink="http://www.w3.org/1999/xlink" content-type="dwc:verbatimCoordinates" xlink:type="simple"><named-content content-type="geo-json" specific-use="{&#34;type&#34;:&#34;Point&#34;,&#34;coordinates&#34;:[-77.892700,-0.595800]}" id="NCID0EVHAI" xlink:type="simple">-0.5958, -77.8927</named-content></named-content>, Aburrian Tr., 2283 m • 1: <named-content xmlns:xlink="http://www.w3.org/1999/xlink" content-type="dwc:verbatimCoordinates" xlink:type="simple"><named-content content-type="geo-json" specific-use="{&#34;type&#34;:&#34;Point&#34;,&#34;coordinates&#34;:[-77.894500,-0.594700]}" id="NCID0E4HAI" xlink:type="simple">-0.5947, -77.8945</named-content></named-content>, Piha Tr., 2248m (<named-content xmlns:xlink="http://www.w3.org/1999/xlink" content-type="dwc:institutional_code" xlink:title="Instituto Nacional de Biodiversidad, Quito" xlink:href="http://grbio.org/institution/museo-ecuadoriano-de-ciencias-naturales" xlink:type="simple">MECN</named-content>-EN 38736-38739, 41045).</p><fig id="F3" position="float" orientation="portrait"><object-id xmlns:xlink="http://www.w3.org/1999/xlink" content-type="doi" xlink:type="simple">10.3897/zookeys.1250.156763.figure3</object-id><object-id xmlns:xlink="http://www.w3.org/1999/xlink" content-type="arpha" xlink:type="simple">EA6A3C95-D929-505F-AB69-67195E2CA1E4</object-id><label>Figure 3.</label><caption><p>Habitus of <italic><tp:taxon-name><tp:taxon-name-part taxon-name-part-type="genus" reg="Bibrax">Bibrax</tp:taxon-name-part></tp:taxon-name></italic> species (A, E. Dorsal view; B, F. Lateral view; C, G. Ventral view) D, H. Male abdominal ventrites). A–D. <italic><tp:taxon-name><tp:taxon-name-part taxon-name-part-type="genus" reg="Bibrax">B.</tp:taxon-name-part> <tp:taxon-name-part taxon-name-part-type="species" reg="onorei">onorei</tp:taxon-name-part></tp:taxon-name></italic> sp. nov.; E–H. <italic><tp:taxon-name><tp:taxon-name-part taxon-name-part-type="genus" reg="Bibrax">B.</tp:taxon-name-part> <tp:taxon-name-part taxon-name-part-type="species" reg="aratrifer">aratrifer</tp:taxon-name-part></tp:taxon-name></italic> sp. nov.</p></caption><graphic xmlns:xlink="http://www.w3.org/1999/xlink" xlink:href="zookeys-1250-105_article-156763__-g003.jpg" position="float" orientation="portrait" xlink:type="simple" id="oo_1402528.jpg"><uri content-type="original_file" xlink:type="simple">https://binary.pensoft.net/fig/1402528</uri></graphic></fig></tp:treatment-sec><tp:treatment-sec sec-type="diagnosis" id="SECID0EUJAI"><title>Diagnosis.</title><p><abbrev xmlns:xlink="http://www.w3.org/1999/xlink" xlink:title="body length" id="ABBRID0E1JAI" xlink:type="simple">BL</abbrev> = 1.32 mm (<italic>n</italic> = 3). Eyes of both sexes with single facet, head subquadrate posteriorly, prolonged in front of eyes, deeply depressed at vertexal foveae, slightly elevated posteriorly; antennal base prolonged and narrowed anterad; antennal scape sinuate, narrowed to base and before apex, flagellomeres II–VI progressively shorter, VII slightly larger, VIII small, IX–XI forming weak, loose club; pronotum with lateral lobes rounded, median and lateral longitudinal pronotal sulci well developed; elytra very short (flightless in both sexes), together emarginate along posterior margin, each with single distinct, median basal fovea, with short longitudinal elytral sulci short extending posterad; male with visible abdominal ventrite 2 elevated at middle, elevation posteriorly concave, densely setose; male ventrites 3 and 4 simply depressed medially; other secondary sexual characters not evident. Aedeagus (Fig. <xref ref-type="fig" rid="F2">2G, H</xref>) with large basal bulb with round dorsal diaphragm, bulb ventrally bearing strong basal shelf (which articulates internally with sternite 6); tegmen constricted at base, appearing articulated with basal bulb, bent strongly laterad, thence narrowing evenly distad, apex with very small spatulate tip.</p></tp:treatment-sec><tp:treatment-sec sec-type="distribution" id="SECID0EEKAI"><title>Distribution.</title><p>This species is known only from the cloud forests of the Yanayacu Biological Station, Napo province, Ecuador.</p></tp:treatment-sec><tp:treatment-sec sec-type="remarks" id="SECID0EJKAI"><title>Remarks.</title><p>Among the smaller, flattened, and flightless species mentioned previously, the unique, elevated, curved transverse ridge on male ventrite 2 easily distinguish this species.</p></tp:treatment-sec><tp:treatment-sec sec-type="etymology" id="SECID0EOKAI"><title>Etymology.</title><p>The name of this species refers to this abdominal modification, meaning in Latin ‘plow-bearing’.</p></tp:treatment-sec><tp:treatment-sec><!--Section generated to contain objects referenced in tp:taxon-treatment.--><fig id="F2" position="float" orientation="portrait"><object-id xmlns:xlink="http://www.w3.org/1999/xlink" content-type="doi" xlink:type="simple">10.3897/zookeys.1250.156763.figure2</object-id><object-id xmlns:xlink="http://www.w3.org/1999/xlink" content-type="arpha" xlink:type="simple">4347440C-40D2-5613-9B6B-701692925835</object-id><label>Figure 2.</label><caption><p>Aedeagus of <italic><tp:taxon-name><tp:taxon-name-part taxon-name-part-type="genus" reg="Bibrax">Bibrax</tp:taxon-name-part></tp:taxon-name></italic> species, lateral view (A, C, E, G, I, K) and dorsal view (B, D, F, H, J, L). A, B. <italic><tp:taxon-name><tp:taxon-name-part taxon-name-part-type="genus" reg="Bibrax">B.</tp:taxon-name-part> <tp:taxon-name-part taxon-name-part-type="species" reg="chullachaqui">chullachaqui</tp:taxon-name-part></tp:taxon-name></italic> sp. nov.; C, D. <italic><tp:taxon-name><tp:taxon-name-part taxon-name-part-type="genus" reg="Bibrax">B.</tp:taxon-name-part> <tp:taxon-name-part taxon-name-part-type="species" reg="chocoensis">chocoensis</tp:taxon-name-part></tp:taxon-name></italic> sp. nov.; E, F. <italic><tp:taxon-name><tp:taxon-name-part taxon-name-part-type="genus" reg="Bibrax">B.</tp:taxon-name-part> <tp:taxon-name-part taxon-name-part-type="species" reg="onorei">onorei</tp:taxon-name-part></tp:taxon-name></italic> sp. nov.; G, H. <italic><tp:taxon-name><tp:taxon-name-part taxon-name-part-type="genus" reg="Bibrax">B.</tp:taxon-name-part> <tp:taxon-name-part taxon-name-part-type="species" reg="aratrifer">aratrifer</tp:taxon-name-part></tp:taxon-name></italic> sp. nov.; I, J. <italic><tp:taxon-name><tp:taxon-name-part taxon-name-part-type="genus" reg="Bibrax">B.</tp:taxon-name-part> <tp:taxon-name-part taxon-name-part-type="species" reg="longiventer">longiventer</tp:taxon-name-part></tp:taxon-name></italic> sp. nov.; K, L. <italic><tp:taxon-name><tp:taxon-name-part taxon-name-part-type="genus" reg="Bibrax">B.</tp:taxon-name-part> <tp:taxon-name-part taxon-name-part-type="species" reg="cerroblanco">cerroblanco</tp:taxon-name-part></tp:taxon-name></italic> sp. nov.</p></caption><graphic xmlns:xlink="http://www.w3.org/1999/xlink" xlink:href="zookeys-1250-105_article-156763__-g002.jpg" position="float" orientation="portrait" xlink:type="simple" id="oo_1402527.jpg"><uri content-type="original_file" xlink:type="simple">https://binary.pensoft.net/fig/1402527</uri></graphic></fig></tp:treatment-sec></tp:taxon-treatment>
