# Supplementary material for: ﻿First record of Bibrax Fletcher, 1927 (Coleoptera, Staphylinidae, Pselaphinae) from Ecuador, with descriptions of twelve new species
Source: Zookeys. 2025 Aug 26;1250:105–33. doi: 10.3897/zookeys.1250.156763 (PMC12406023; doi:10.3897/zookeys.1250.156763)
Supplement: XML Treatment for Bibrax longiventer [file zookeys.1250.156763-treatment6.xml]

<!DOCTYPE tp:taxon-treatment
  PUBLIC "-//TaxonX//DTD Taxonomic Treatment Publishing DTD v0 20100105//EN" "tax-treatment-NSO.dtd">
<tp:taxon-treatment xmlns:tp="http://www.plazi.org/taxpub"><tp:treatment-meta><kwd-group><label>Taxon classification</label><kwd>
                <named-content content-type="kingdom">Animalia</named-content>
              </kwd><kwd>
                <named-content content-type="order">Coleoptera</named-content>
              </kwd><kwd>
                <named-content content-type="family">Staphylinidae</named-content>
              </kwd></kwd-group><mixed-citation publication-type="journal"><person-group><name><surname>Tapuy-Avilés</surname><given-names>Yarina</given-names></name><name><surname>Díaz-Guevara</surname><given-names>David R.</given-names></name><name><surname>Caterino</surname><given-names>Michael S.</given-names></name></person-group><article-title>﻿First record of <italic><tp:taxon-name><tp:taxon-name-part taxon-name-part-type="genus" reg="Bibrax">Bibrax</tp:taxon-name-part></tp:taxon-name></italic> Fletcher, 1927 (<tp:taxon-name><tp:taxon-name-part taxon-name-part-type="order">Coleoptera</tp:taxon-name-part></tp:taxon-name>, <tp:taxon-name><tp:taxon-name-part taxon-name-part-type="family">Staphylinidae</tp:taxon-name-part></tp:taxon-name>, <tp:taxon-name><tp:taxon-name-part taxon-name-part-type="subfamily">Pselaphinae</tp:taxon-name-part></tp:taxon-name>) from Ecuador, with descriptions of twelve new species</article-title><source>Zookeys</source><day>26</day><month>08</month><year>2025</year><volume>1250</volume><fpage>105</fpage><lpage>133</lpage><pub-id pub-id-type="doi">10.3897/zookeys.1250.156763</pub-id></mixed-citation></tp:treatment-meta><tp:nomenclature><label>﻿</label><tp:taxon-name><object-id xmlns:xlink="http://www.w3.org/1999/xlink" content-type="arpha" xlink:type="simple">F90D17D8-E113-52CB-B860-39883BA851B7</object-id>
              <tp:taxon-name-part taxon-name-part-type="genus" reg="Bibrax">Bibrax</tp:taxon-name-part>
              <tp:taxon-name-part taxon-name-part-type="species" reg="longiventer">longiventer</tp:taxon-name-part>
              <object-id xmlns:xlink="http://www.w3.org/1999/xlink" content-type="zoobank" xlink:type="simple">https://zoobank.org/AD54522D-D080-4CA9-A53D-3916C8BA78CD</object-id>
            </tp:taxon-name><tp:taxon-status xmlns:xlink="http://www.w3.org/1999/xlink" xlink:type="simple">sp. nov.</tp:taxon-status><xref ref-type="fig" rid="F2">Figs 2I, J</xref><xref ref-type="fig" rid="F4">, 4A–D</xref></tp:nomenclature><tp:treatment-sec sec-type="type material" id="SECID0EEMAI"><title>Type material.</title><p><bold><italic>Holotype</italic></bold> • ♂ (<named-content xmlns:xlink="http://www.w3.org/1999/xlink" content-type="dwc:institutional_code" xlink:title="Instituto Nacional de Biodiversidad, Quito" xlink:href="http://grbio.org/institution/museo-ecuadoriano-de-ciencias-naturales" xlink:type="simple">MECN</named-content>-EN 40723): “Ecuador: Napo, <named-content xmlns:xlink="http://www.w3.org/1999/xlink" content-type="dwc:verbatimCoordinates" xlink:type="simple"><named-content content-type="geo-json" specific-use="{&#34;type&#34;:&#34;Point&#34;,&#34;coordinates&#34;:[-77.590710,-0.615230]}" id="NCID0E1MAI" xlink:type="simple">-0.61523, -77.59071</named-content></named-content>, Archidona, Pacto Sumaco, 1805m, 27.IX.2024, A.Pazmiño &amp; D.Díaz, Winkler” / “Caterino DNA voucher, Ext. MSC-13068, Morphosp. VS.007” / “<named-content xmlns:xlink="http://www.w3.org/1999/xlink" content-type="dwc:institutional_code" xlink:title="Instituto Nacional de Biodiversidad, Quito" xlink:href="http://grbio.org/institution/museo-ecuadoriano-de-ciencias-naturales" xlink:type="simple">MECN</named-content>-EN 40723”. <bold><italic>Paratypes</italic></bold> (2♂ 2♀) • same data as type (<named-content xmlns:xlink="http://www.w3.org/1999/xlink" content-type="dwc:institutional_code" xlink:title="Instituto Nacional de Biodiversidad, Quito" xlink:href="http://grbio.org/institution/museo-ecuadoriano-de-ciencias-naturales" xlink:type="simple">MECN</named-content>-EN 40639, 40608, 40651, 40655).</p></tp:treatment-sec><tp:treatment-sec sec-type="diagnosis" id="SECID0ESNAI"><title>Diagnosis.</title><p><abbrev xmlns:xlink="http://www.w3.org/1999/xlink" xlink:title="body length" id="ABBRID0EYNAI" xlink:type="simple">BL</abbrev> = 1.88 mm (<italic>n</italic> = 3). Body rather large, densely setose, reddish-orange; eyes of both sexes strongly reduced, borne on small prominence, comprising two or three indistinct ommatidia; head subquadrate posteriorly, prolonged in front of eyes to prominent antennal base, deeply depressed at vertexal foveae, slightly elevated posteriorly; antennal scape sinuate, narrowed to base and before apex, flagellomeres II–VI progressively shorter, VII slightly larger, VIII small, IX–XI forming weak, loose club; gular teeth not prominent; pronotum with lateral lobes strongly produced, rounded, pronotum strongly constricted posteriorly; median and lateral longitudinal pronotal impressions well developed; elytra rather short, with narrowed humeri (flightless), each with sutural and one lateral basal foveae, lateral fovea with short longitudinal impression extending posterad; abdominal paratergites wide; protibia swollen; male metaventrite with small flat glabrous area between and anterad metacoxae; male abdominal segment 5 markedly elongate, sternite especially, prolonged anterad into emarginate ventrite 4, deeply concave, with small, tubular denticle at basal margin; legs without obvious secondary sexual characters. Aedeagus (Fig. <xref ref-type="fig" rid="F2">2I, J</xref>) with basal bulb large, basally truncate, dorsally angulate, with long basal apodeme; tegmen comprising two separate processes, a shorter, strongly arched and apically acute rod on left side; right-side process longer, terminating in dorsoventrally flattened, subrectangular plate.</p><fig id="F4" position="float" orientation="portrait"><object-id xmlns:xlink="http://www.w3.org/1999/xlink" content-type="doi" xlink:type="simple">10.3897/zookeys.1250.156763.figure4</object-id><object-id xmlns:xlink="http://www.w3.org/1999/xlink" content-type="arpha" xlink:type="simple">9FFA2EE5-9102-5653-B382-77FC5DD9C875</object-id><label>Figure 4.</label><caption><p>Habitus of <italic><tp:taxon-name><tp:taxon-name-part taxon-name-part-type="genus" reg="Bibrax">Bibrax</tp:taxon-name-part></tp:taxon-name></italic> species (A, E. Dorsal view; B, F. Lateral view; C. Ventral view; D, H. Male abdominal ventrites; G. Venter of head). A–D. <italic><tp:taxon-name><tp:taxon-name-part taxon-name-part-type="genus" reg="Bibrax">B.</tp:taxon-name-part> <tp:taxon-name-part taxon-name-part-type="species" reg="longiventer">longiventer</tp:taxon-name-part></tp:taxon-name></italic> sp. nov.; E–H. <italic><tp:taxon-name><tp:taxon-name-part taxon-name-part-type="genus" reg="Bibrax">B.</tp:taxon-name-part> <tp:taxon-name-part taxon-name-part-type="species" reg="cerroblanco">cerroblanco</tp:taxon-name-part></tp:taxon-name></italic> sp. nov.</p></caption><graphic xmlns:xlink="http://www.w3.org/1999/xlink" xlink:href="zookeys-1250-105_article-156763__-g004.jpg" position="float" orientation="portrait" xlink:type="simple" id="oo_1402529.jpg"><uri content-type="original_file" xlink:type="simple">https://binary.pensoft.net/fig/1402529</uri></graphic></fig></tp:treatment-sec><tp:treatment-sec sec-type="distribution" id="SECID0EMPAI"><title>Distribution.</title><p>This species is known only from the isolated Volcan Sumaco, in the western Amazonian basin, Ecuador.</p></tp:treatment-sec><tp:treatment-sec sec-type="remarks" id="SECID0ERPAI"><title>Remarks.</title><p>The remarkably prolonged male sternite 5 in this species is unique among known <italic><tp:taxon-name><tp:taxon-name-part taxon-name-part-type="genus" reg="Bibrax">Bibrax</tp:taxon-name-part></tp:taxon-name></italic>, while the strongly laterally lobed (and posteriorly constricted) pronotum may also help distinguish females from those of other species. While among the ‘smaller’, flattened species described herein, this species is also larger than most others.</p></tp:treatment-sec><tp:treatment-sec sec-type="etymology" id="SECID0E5PAI"><title>Etymology.</title><p>The name of this species refers to the uniquely elongate last abdominal ventrite.</p></tp:treatment-sec><tp:treatment-sec><!--Section generated to contain objects referenced in tp:taxon-treatment.--><fig id="F2" position="float" orientation="portrait"><object-id xmlns:xlink="http://www.w3.org/1999/xlink" content-type="doi" xlink:type="simple">10.3897/zookeys.1250.156763.figure2</object-id><object-id xmlns:xlink="http://www.w3.org/1999/xlink" content-type="arpha" xlink:type="simple">4347440C-40D2-5613-9B6B-701692925835</object-id><label>Figure 2.</label><caption><p>Aedeagus of <italic><tp:taxon-name><tp:taxon-name-part taxon-name-part-type="genus" reg="Bibrax">Bibrax</tp:taxon-name-part></tp:taxon-name></italic> species, lateral view (A, C, E, G, I, K) and dorsal view (B, D, F, H, J, L). A, B. <italic><tp:taxon-name><tp:taxon-name-part taxon-name-part-type="genus" reg="Bibrax">B.</tp:taxon-name-part> <tp:taxon-name-part taxon-name-part-type="species" reg="chullachaqui">chullachaqui</tp:taxon-name-part></tp:taxon-name></italic> sp. nov.; C, D. <italic><tp:taxon-name><tp:taxon-name-part taxon-name-part-type="genus" reg="Bibrax">B.</tp:taxon-name-part> <tp:taxon-name-part taxon-name-part-type="species" reg="chocoensis">chocoensis</tp:taxon-name-part></tp:taxon-name></italic> sp. nov.; E, F. <italic><tp:taxon-name><tp:taxon-name-part taxon-name-part-type="genus" reg="Bibrax">B.</tp:taxon-name-part> <tp:taxon-name-part taxon-name-part-type="species" reg="onorei">onorei</tp:taxon-name-part></tp:taxon-name></italic> sp. nov.; G, H. <italic><tp:taxon-name><tp:taxon-name-part taxon-name-part-type="genus" reg="Bibrax">B.</tp:taxon-name-part> <tp:taxon-name-part taxon-name-part-type="species" reg="aratrifer">aratrifer</tp:taxon-name-part></tp:taxon-name></italic> sp. nov.; I, J. <italic><tp:taxon-name><tp:taxon-name-part taxon-name-part-type="genus" reg="Bibrax">B.</tp:taxon-name-part> <tp:taxon-name-part taxon-name-part-type="species" reg="longiventer">longiventer</tp:taxon-name-part></tp:taxon-name></italic> sp. nov.; K, L. <italic><tp:taxon-name><tp:taxon-name-part taxon-name-part-type="genus" reg="Bibrax">B.</tp:taxon-name-part> <tp:taxon-name-part taxon-name-part-type="species" reg="cerroblanco">cerroblanco</tp:taxon-name-part></tp:taxon-name></italic> sp. nov.</p></caption><graphic xmlns:xlink="http://www.w3.org/1999/xlink" xlink:href="zookeys-1250-105_article-156763__-g002.jpg" position="float" orientation="portrait" xlink:type="simple" id="oo_1402527.jpg"><uri content-type="original_file" xlink:type="simple">https://binary.pensoft.net/fig/1402527</uri></graphic></fig></tp:treatment-sec></tp:taxon-treatment>
