# Supplementary material for: ﻿First record of Bibrax Fletcher, 1927 (Coleoptera, Staphylinidae, Pselaphinae) from Ecuador, with descriptions of twelve new species
Source: Zookeys. 2025 Aug 26;1250:105–33. doi: 10.3897/zookeys.1250.156763 (PMC12406023; doi:10.3897/zookeys.1250.156763)
Supplement: XML Treatment for Bibrax cerroblanco [file zookeys.1250.156763-treatment7.xml]

<!DOCTYPE tp:taxon-treatment
  PUBLIC "-//TaxonX//DTD Taxonomic Treatment Publishing DTD v0 20100105//EN" "tax-treatment-NSO.dtd">
<tp:taxon-treatment xmlns:tp="http://www.plazi.org/taxpub"><tp:treatment-meta><kwd-group><label>Taxon classification</label><kwd>
                <named-content content-type="kingdom">Animalia</named-content>
              </kwd><kwd>
                <named-content content-type="order">Coleoptera</named-content>
              </kwd><kwd>
                <named-content content-type="family">Staphylinidae</named-content>
              </kwd></kwd-group><mixed-citation publication-type="journal"><person-group><name><surname>Tapuy-Avilés</surname><given-names>Yarina</given-names></name><name><surname>Díaz-Guevara</surname><given-names>David R.</given-names></name><name><surname>Caterino</surname><given-names>Michael S.</given-names></name></person-group><article-title>﻿First record of <italic><tp:taxon-name><tp:taxon-name-part taxon-name-part-type="genus" reg="Bibrax">Bibrax</tp:taxon-name-part></tp:taxon-name></italic> Fletcher, 1927 (<tp:taxon-name><tp:taxon-name-part taxon-name-part-type="order">Coleoptera</tp:taxon-name-part></tp:taxon-name>, <tp:taxon-name><tp:taxon-name-part taxon-name-part-type="family">Staphylinidae</tp:taxon-name-part></tp:taxon-name>, <tp:taxon-name><tp:taxon-name-part taxon-name-part-type="subfamily">Pselaphinae</tp:taxon-name-part></tp:taxon-name>) from Ecuador, with descriptions of twelve new species</article-title><source>Zookeys</source><day>26</day><month>08</month><year>2025</year><volume>1250</volume><fpage>105</fpage><lpage>133</lpage><pub-id pub-id-type="doi">10.3897/zookeys.1250.156763</pub-id></mixed-citation></tp:treatment-meta><tp:nomenclature><label>﻿</label><tp:taxon-name><object-id xmlns:xlink="http://www.w3.org/1999/xlink" content-type="arpha" xlink:type="simple">309305BE-D1D5-5649-8EC3-34F52D49FBB4</object-id>
              <tp:taxon-name-part taxon-name-part-type="genus" reg="Bibrax">Bibrax</tp:taxon-name-part>
              <tp:taxon-name-part taxon-name-part-type="species" reg="cerroblanco">cerroblanco</tp:taxon-name-part>
              <object-id xmlns:xlink="http://www.w3.org/1999/xlink" content-type="zoobank" xlink:type="simple">https://zoobank.org/FA0E16E2-6CD0-4460-8900-6C7C3B0ED0C1</object-id>
            </tp:taxon-name><tp:taxon-status xmlns:xlink="http://www.w3.org/1999/xlink" xlink:type="simple">sp. nov.</tp:taxon-status><xref ref-type="fig" rid="F2">Figs 2K, L</xref><xref ref-type="fig" rid="F4">, 4E–H</xref></tp:nomenclature><tp:treatment-sec sec-type="type material" id="SECID0EURAI"><title>Type material.</title><p><bold><italic>Holotype</italic></bold> • ♂ (<named-content xmlns:xlink="http://www.w3.org/1999/xlink" content-type="dwc:institutional_code" xlink:title="Instituto Nacional de Biodiversidad, Quito" xlink:href="http://grbio.org/institution/museo-ecuadoriano-de-ciencias-naturales" xlink:type="simple">MECN</named-content>-EN 38548): “Ecuador: Guayas, <named-content xmlns:xlink="http://www.w3.org/1999/xlink" content-type="dwc:verbatimCoordinates" xlink:type="simple"><named-content content-type="geo-json" specific-use="{&#34;type&#34;:&#34;Point&#34;,&#34;coordinates&#34;:[-80.021090,-2.159579]}" id="NCID0EKSAI" xlink:type="simple">-2.159579, -80.02109</named-content></named-content>, Bosque Protector Cerro Blanco, Q. Cusumbo, 25.IV.2022, Winkler, C. Cujigualpa” / “Caterino DNA voucher, Ext. MSC-13079, Morphosp. CrBl.A.009” / “<named-content xmlns:xlink="http://www.w3.org/1999/xlink" content-type="dwc:institutional_code" xlink:title="Instituto Nacional de Biodiversidad, Quito" xlink:href="http://grbio.org/institution/museo-ecuadoriano-de-ciencias-naturales" xlink:type="simple">MECN</named-content>-EN 38548”. <bold><italic>Paratypes</italic></bold> (2♂, 5♀) • same data as type (<named-content xmlns:xlink="http://www.w3.org/1999/xlink" content-type="dwc:institutional_code" xlink:title="Instituto Nacional de Biodiversidad, Quito" xlink:href="http://grbio.org/institution/museo-ecuadoriano-de-ciencias-naturales" xlink:type="simple">MECN</named-content>-EN 38545-38547, 38549-38552).</p></tp:treatment-sec><tp:treatment-sec sec-type="diagnosis" id="SECID0ECTAI"><title>Diagnosis.</title><p><abbrev xmlns:xlink="http://www.w3.org/1999/xlink" xlink:title="body length" id="ABBRID0EITAI" xlink:type="simple">BL</abbrev> = 1.89 mm (<italic>n</italic> = 3). Body with dense, matte-like pubescence; head with single large ommatidium on each side (in both sexes); vertexal foveae shallowly impressed; head rounded posteriorly, prolonged anteriorly into narrowly elongate antennal base; gular teeth well-developed; scape very elongate, weakly curved at base, male antennomere II (pedicel), slightly swollen, ~2× as long as III, evenly widened to apex, antennomeres III–V ~1.5× longer than wide, VI–VIII shorter, VII slightly wider than VI or VIII; IX–XI slightly larger, forming loose, weak club; pronotum elongate, ~1.5× longer than wide, widest just anterior of midpoint, evenly narrowed to base and apex; lateral pronotal foveae deeply impressed, setose, joined by weak transverse sulcus that passes through smaller, nude median fovea, continuing laterad to weakly interrupt lateral margin; shallow longitudinal impressions extend anterad and posterad from lateral and median foveae forming weak sulci; elytra narrow at base (wingless), widening to apex, each with sutural and one lateral dorsobasal foveae, shallow sulci extending posterad from foveae; subhumeral fovea absent; wingless in both sexes; protibiae strongly swollen; male ventrite 5 with broad, shallowly concave, smooth median area, male ventrite 6 with minute median, apical tooth. Aedeagus (Fig. <xref ref-type="fig" rid="F2">2K, L</xref>) with basal bulb large, irregularly subspherical, with prominent basal apodeme; diaphragm located dorsobasally; tegmen dorsoventrally flattened, widened from base as it curves dorsad and distad, apex split ~1/4 from tip, one side with serrate margin narrowing to acute point, other side slightly longer and ending in slightly expanded, blunt apical plate.</p></tp:treatment-sec><tp:treatment-sec sec-type="distribution" id="SECID0ESTAI"><title>Distribution.</title><p>This species is known only from Ecuador’s coastal mountains just northwest of Guayaquil.</p></tp:treatment-sec><tp:treatment-sec sec-type="remarks" id="SECID0EXTAI"><title>Remarks.</title><p>This species is among the more convex, less strongly flattened species, having the pronotum gradually narrowed posteriorly, not abruptly constricted behind prominent lateral lobes. Unlike several of these, it does not have male antennomere II expanded, nor does it exhibit modifications of the male metatrochanter. The combination of these, along with a male penultimate metaventrite that is broadly and shallow concave, will distinguish it from any other species currently known. The aedeagus, having a flattened, shallowly bifid tegmen in which the right lobe is marginally denticulate, is highly distinctive.</p></tp:treatment-sec><tp:treatment-sec sec-type="etymology" id="SECID0E3TAI"><title>Etymology.</title><p>We name this species for the protected area in which it occurs, El Bosque Protector Cerro Blanco. Semi-surrounded by the greater Guayaquil metropolitan area, this oasis of biodiversity has exceptional conservation value.</p></tp:treatment-sec><tp:treatment-sec><!--Section generated to contain objects referenced in tp:taxon-treatment.--><fig id="F2" position="float" orientation="portrait"><object-id xmlns:xlink="http://www.w3.org/1999/xlink" content-type="doi" xlink:type="simple">10.3897/zookeys.1250.156763.figure2</object-id><object-id xmlns:xlink="http://www.w3.org/1999/xlink" content-type="arpha" xlink:type="simple">4347440C-40D2-5613-9B6B-701692925835</object-id><label>Figure 2.</label><caption><p>Aedeagus of <italic><tp:taxon-name><tp:taxon-name-part taxon-name-part-type="genus" reg="Bibrax">Bibrax</tp:taxon-name-part></tp:taxon-name></italic> species, lateral view (A, C, E, G, I, K) and dorsal view (B, D, F, H, J, L). A, B. <italic><tp:taxon-name><tp:taxon-name-part taxon-name-part-type="genus" reg="Bibrax">B.</tp:taxon-name-part> <tp:taxon-name-part taxon-name-part-type="species" reg="chullachaqui">chullachaqui</tp:taxon-name-part></tp:taxon-name></italic> sp. nov.; C, D. <italic><tp:taxon-name><tp:taxon-name-part taxon-name-part-type="genus" reg="Bibrax">B.</tp:taxon-name-part> <tp:taxon-name-part taxon-name-part-type="species" reg="chocoensis">chocoensis</tp:taxon-name-part></tp:taxon-name></italic> sp. nov.; E, F. <italic><tp:taxon-name><tp:taxon-name-part taxon-name-part-type="genus" reg="Bibrax">B.</tp:taxon-name-part> <tp:taxon-name-part taxon-name-part-type="species" reg="onorei">onorei</tp:taxon-name-part></tp:taxon-name></italic> sp. nov.; G, H. <italic><tp:taxon-name><tp:taxon-name-part taxon-name-part-type="genus" reg="Bibrax">B.</tp:taxon-name-part> <tp:taxon-name-part taxon-name-part-type="species" reg="aratrifer">aratrifer</tp:taxon-name-part></tp:taxon-name></italic> sp. nov.; I, J. <italic><tp:taxon-name><tp:taxon-name-part taxon-name-part-type="genus" reg="Bibrax">B.</tp:taxon-name-part> <tp:taxon-name-part taxon-name-part-type="species" reg="longiventer">longiventer</tp:taxon-name-part></tp:taxon-name></italic> sp. nov.; K, L. <italic><tp:taxon-name><tp:taxon-name-part taxon-name-part-type="genus" reg="Bibrax">B.</tp:taxon-name-part> <tp:taxon-name-part taxon-name-part-type="species" reg="cerroblanco">cerroblanco</tp:taxon-name-part></tp:taxon-name></italic> sp. nov.</p></caption><graphic xmlns:xlink="http://www.w3.org/1999/xlink" xlink:href="zookeys-1250-105_article-156763__-g002.jpg" position="float" orientation="portrait" xlink:type="simple" id="oo_1402527.jpg"><uri content-type="original_file" xlink:type="simple">https://binary.pensoft.net/fig/1402527</uri></graphic></fig><fig id="F4" position="float" orientation="portrait"><object-id xmlns:xlink="http://www.w3.org/1999/xlink" content-type="doi" xlink:type="simple">10.3897/zookeys.1250.156763.figure4</object-id><object-id xmlns:xlink="http://www.w3.org/1999/xlink" content-type="arpha" xlink:type="simple">9FFA2EE5-9102-5653-B382-77FC5DD9C875</object-id><label>Figure 4.</label><caption><p>Habitus of <italic><tp:taxon-name><tp:taxon-name-part taxon-name-part-type="genus" reg="Bibrax">Bibrax</tp:taxon-name-part></tp:taxon-name></italic> species (A, E. Dorsal view; B, F. Lateral view; C. Ventral view; D, H. Male abdominal ventrites; G. Venter of head). A–D. <italic><tp:taxon-name><tp:taxon-name-part taxon-name-part-type="genus" reg="Bibrax">B.</tp:taxon-name-part> <tp:taxon-name-part taxon-name-part-type="species" reg="longiventer">longiventer</tp:taxon-name-part></tp:taxon-name></italic> sp. nov.; E–H. <italic><tp:taxon-name><tp:taxon-name-part taxon-name-part-type="genus" reg="Bibrax">B.</tp:taxon-name-part> <tp:taxon-name-part taxon-name-part-type="species" reg="cerroblanco">cerroblanco</tp:taxon-name-part></tp:taxon-name></italic> sp. nov.</p></caption><graphic xmlns:xlink="http://www.w3.org/1999/xlink" xlink:href="zookeys-1250-105_article-156763__-g004.jpg" position="float" orientation="portrait" xlink:type="simple" id="oo_1402529.jpg"><uri content-type="original_file" xlink:type="simple">https://binary.pensoft.net/fig/1402529</uri></graphic></fig></tp:treatment-sec></tp:taxon-treatment>
