# Supplementary material for: ﻿First record of Bibrax Fletcher, 1927 (Coleoptera, Staphylinidae, Pselaphinae) from Ecuador, with descriptions of twelve new species
Source: Zookeys. 2025 Aug 26;1250:105–33. doi: 10.3897/zookeys.1250.156763 (PMC12406023; doi:10.3897/zookeys.1250.156763)
Supplement: XML Treatment for Bibrax canelazo [file zookeys.1250.156763-treatment8.xml]

<!DOCTYPE tp:taxon-treatment
  PUBLIC "-//TaxonX//DTD Taxonomic Treatment Publishing DTD v0 20100105//EN" "tax-treatment-NSO.dtd">
<tp:taxon-treatment xmlns:tp="http://www.plazi.org/taxpub"><tp:treatment-meta><kwd-group><label>Taxon classification</label><kwd>
                <named-content content-type="kingdom">Animalia</named-content>
              </kwd><kwd>
                <named-content content-type="order">Coleoptera</named-content>
              </kwd><kwd>
                <named-content content-type="family">Staphylinidae</named-content>
              </kwd></kwd-group><mixed-citation publication-type="journal"><person-group><name><surname>Tapuy-Avilés</surname><given-names>Yarina</given-names></name><name><surname>Díaz-Guevara</surname><given-names>David R.</given-names></name><name><surname>Caterino</surname><given-names>Michael S.</given-names></name></person-group><article-title>﻿First record of <italic><tp:taxon-name><tp:taxon-name-part taxon-name-part-type="genus" reg="Bibrax">Bibrax</tp:taxon-name-part></tp:taxon-name></italic> Fletcher, 1927 (<tp:taxon-name><tp:taxon-name-part taxon-name-part-type="order">Coleoptera</tp:taxon-name-part></tp:taxon-name>, <tp:taxon-name><tp:taxon-name-part taxon-name-part-type="family">Staphylinidae</tp:taxon-name-part></tp:taxon-name>, <tp:taxon-name><tp:taxon-name-part taxon-name-part-type="subfamily">Pselaphinae</tp:taxon-name-part></tp:taxon-name>) from Ecuador, with descriptions of twelve new species</article-title><source>Zookeys</source><day>26</day><month>08</month><year>2025</year><volume>1250</volume><fpage>105</fpage><lpage>133</lpage><pub-id pub-id-type="doi">10.3897/zookeys.1250.156763</pub-id></mixed-citation></tp:treatment-meta><tp:nomenclature><label>﻿</label><tp:taxon-name><object-id xmlns:xlink="http://www.w3.org/1999/xlink" content-type="arpha" xlink:type="simple">86E21074-F99F-5999-8C2E-C0991D6198FF</object-id>
              <tp:taxon-name-part taxon-name-part-type="genus" reg="Bibrax">Bibrax</tp:taxon-name-part>
              <tp:taxon-name-part taxon-name-part-type="species" reg="canelazo">canelazo</tp:taxon-name-part>
              <object-id xmlns:xlink="http://www.w3.org/1999/xlink" content-type="zoobank" xlink:type="simple">https://zoobank.org/FA1D89CB-CBAE-42B1-A108-12C2A4FC5C04</object-id>
            </tp:taxon-name><tp:taxon-status xmlns:xlink="http://www.w3.org/1999/xlink" xlink:type="simple">sp. nov.</tp:taxon-status><xref ref-type="fig" rid="F5">Figs 5A, B</xref><xref ref-type="fig" rid="F6">, 6A–D</xref></tp:nomenclature><tp:treatment-sec sec-type="type material" id="SECID0ESVAI"><title>Type material.</title><p><bold><italic>Holotype</italic></bold> • ♂ (<named-content xmlns:xlink="http://www.w3.org/1999/xlink" content-type="dwc:institutional_code" xlink:title="Instituto Nacional de Biodiversidad, Quito" xlink:href="http://grbio.org/institution/museo-ecuadoriano-de-ciencias-naturales" xlink:type="simple">MECN</named-content>-EN 40836): “Ecuador: Tungurahua, <named-content xmlns:xlink="http://www.w3.org/1999/xlink" content-type="dwc:verbatimCoordinates" xlink:type="simple"><named-content content-type="geo-json" specific-use="{&#34;type&#34;:&#34;Point&#34;,&#34;coordinates&#34;:[-78.310500,-1.436100]}" id="NCID0EIWAI" xlink:type="simple">-1.4361, -78.3105</named-content></named-content>, NaturetrekCandelariaRes, 2241m, 13.XI.2024, M.Caterino, sifted litter” / “Caterino DNA voucher, Ext. MSC-13189, Morphosp. Cnd.005” / “<named-content xmlns:xlink="http://www.w3.org/1999/xlink" content-type="dwc:institutional_code" xlink:title="Instituto Nacional de Biodiversidad, Quito" xlink:href="http://grbio.org/institution/museo-ecuadoriano-de-ciencias-naturales" xlink:type="simple">MECN</named-content>-EN 40836”. <bold><italic>Paratypes</italic></bold> (1♂ 1♀, same general locality as type) • 1: <named-content xmlns:xlink="http://www.w3.org/1999/xlink" content-type="dwc:verbatimCoordinates" xlink:type="simple"><named-content content-type="geo-json" specific-use="{&#34;type&#34;:&#34;Point&#34;,&#34;coordinates&#34;:[-78.311400,-1.434300]}" id="NCID0E2WAI" xlink:type="simple">-1.4343, -78.3114</named-content></named-content>, 2145m • 1: <named-content xmlns:xlink="http://www.w3.org/1999/xlink" content-type="dwc:verbatimCoordinates" xlink:type="simple"><named-content content-type="geo-json" specific-use="{&#34;type&#34;:&#34;Point&#34;,&#34;coordinates&#34;:[-78.310500,-1.436100]}" id="NCID0EDXAI" xlink:type="simple">-1.4361, -78.3105</named-content></named-content>, 2241m (<named-content xmlns:xlink="http://www.w3.org/1999/xlink" content-type="dwc:institutional_code" xlink:title="Instituto Nacional de Biodiversidad, Quito" xlink:href="http://grbio.org/institution/museo-ecuadoriano-de-ciencias-naturales" xlink:type="simple">MECN</named-content>-EN 40332, 40379).</p></tp:treatment-sec><tp:treatment-sec sec-type="material" id="SECID0EQXAI"><title>Additional material.</title><p>• 1♂ (<named-content xmlns:xlink="http://www.w3.org/1999/xlink" content-type="dwc:institutional_code" xlink:title="Instituto Nacional de Biodiversidad, Quito" xlink:href="http://grbio.org/institution/museo-ecuadoriano-de-ciencias-naturales" xlink:type="simple">MECN</named-content>-EN 40794): “Ecuador: Tungurahua, <named-content xmlns:xlink="http://www.w3.org/1999/xlink" content-type="dwc:verbatimCoordinates" xlink:type="simple"><named-content content-type="geo-json" specific-use="{&#34;type&#34;:&#34;Point&#34;,&#34;coordinates&#34;:[-78.289500,-1.381200]}" id="NCID0EBYAI" xlink:type="simple">-1.3812, -78.2895</named-content></named-content>, Rio Machay Reserve, 2416m, 12.XI.2024, M.Caterino, sifted litter” / “Caterino DNA voucher, Ext. MSC-13147, Morphosp. Mch.010; (1♂ 8♀, all Rio Machay Reserve) • 3: same data as preceding • 4: <named-content xmlns:xlink="http://www.w3.org/1999/xlink" content-type="dwc:verbatimCoordinates" xlink:type="simple"><named-content content-type="geo-json" specific-use="{&#34;type&#34;:&#34;Point&#34;,&#34;coordinates&#34;:[-78.292900,-1.389500]}" id="NCID0EJYAI" xlink:type="simple">-1.3895, -78.2929</named-content></named-content>, 2239m • 1: <named-content xmlns:xlink="http://www.w3.org/1999/xlink" content-type="dwc:verbatimCoordinates" xlink:type="simple"><named-content content-type="geo-json" specific-use="{&#34;type&#34;:&#34;Point&#34;,&#34;coordinates&#34;:[-78.288900,-1.380100]}" id="NCID0ERYAI" xlink:type="simple">-1.3801, -78.2889</named-content></named-content>, 2434m • 1: <named-content xmlns:xlink="http://www.w3.org/1999/xlink" content-type="dwc:verbatimCoordinates" xlink:type="simple"><named-content content-type="geo-json" specific-use="{&#34;type&#34;:&#34;Point&#34;,&#34;coordinates&#34;:[-78.290900,-1.382900]}" id="NCID0EZYAI" xlink:type="simple">-1.3829, -78.2909</named-content></named-content>, 2382m (<named-content xmlns:xlink="http://www.w3.org/1999/xlink" content-type="dwc:institutional_code" xlink:title="Instituto Nacional de Biodiversidad, Quito" xlink:href="http://grbio.org/institution/museo-ecuadoriano-de-ciencias-naturales" xlink:type="simple">MECN</named-content>-EN 40190, 40206, 40215, 40220, 40229, 40283, 40285, 40292, 40296).</p></tp:treatment-sec><tp:treatment-sec sec-type="diagnosis" id="SECID0EGZAI"><title>Diagnosis.</title><p><abbrev xmlns:xlink="http://www.w3.org/1999/xlink" xlink:title="body length" id="ABBRID0EMZAI" xlink:type="simple">BL</abbrev> = 1.10 mm (<italic>n</italic> = 2). Body identical in most respects to <italic><tp:taxon-name><tp:taxon-name-part taxon-name-part-type="genus" reg="Bibrax">B.</tp:taxon-name-part> <tp:taxon-name-part taxon-name-part-type="species" reg="onorei">onorei</tp:taxon-name-part></tp:taxon-name></italic>, with the following exceptions: antennomeres II-IV slightly more slender, elongate, antennomere III, in particular, nearly as long antennomere II; median longitudinal pronotal sulcus more deeply impressed; male with only last two abdominal ventrites modified, penultimate with weak depression in distal third, weakly margined by transverse carina, last ventrite short, concave, with small slightly transverse apical marginal tooth. Aedeagus (Fig. <xref ref-type="fig" rid="F5">5A, B</xref>) with basal bulb short, distal surface flat, bearing large oblique diaphragm on left dorsolateral surface; with pair of basal apodemes well separated, obliquely truncate with outer edge longer; tegmen trunk-like, basally cylindrical, extending distad from middle of apical surface of basal bulb, bent ventrad, flattening toward broad paddle-shaped apex; tegmen with short ventral tooth and shorter, weakly sclerotized lobe extending distad below apex of tegmen.</p></tp:treatment-sec><tp:treatment-sec sec-type="distribution" id="SECID0EB1AI"><title>Distribution.</title><p>This species is known from cloud forests of two localities at similar elevations on either side of the Rio Pastaza in Tungurahua province, Ecuador, both of them reserves managed by the EcoMinga Foundation.</p></tp:treatment-sec><tp:treatment-sec sec-type="remarks" id="SECID0EG1AI"><title>Remarks.</title><p>There is little to separate this species externally from other small, flattened species described here. It is relatively small, and the male abdominal modifications are comparatively subtle, with only a small distal tooth at the apex of a shallowly depressed last ventrite. There is slight variation in aedeagal shape between the two localities, the ‘apical paddle’ of the type population more elongate, narrower, and apically rounded, while that at Rio Machay is shorter, more quadrate, and pointed at middle. But for the present we prefer to recognize this as intraspecific variation. Discovery of additional populations of either form would allow further assessment of their respective status.</p><fig id="F5" position="float" orientation="portrait"><object-id xmlns:xlink="http://www.w3.org/1999/xlink" content-type="doi" xlink:type="simple">10.3897/zookeys.1250.156763.figure5</object-id><object-id xmlns:xlink="http://www.w3.org/1999/xlink" content-type="arpha" xlink:type="simple">85C2C8DE-ABFB-5B17-8A5F-14EB7806F6F8</object-id><label>Figure 5.</label><caption><p>Aedeagus of <italic><tp:taxon-name><tp:taxon-name-part taxon-name-part-type="genus" reg="Bibrax">Bibrax</tp:taxon-name-part></tp:taxon-name></italic> species, lateral view (A, C, E, G, I) and dorsal view (B, D, F, H, J). A, B. <italic><tp:taxon-name><tp:taxon-name-part taxon-name-part-type="genus" reg="Bibrax">B.</tp:taxon-name-part> <tp:taxon-name-part taxon-name-part-type="species" reg="canelazo">canelazo</tp:taxon-name-part></tp:taxon-name></italic> sp. nov.; C, D. <italic><tp:taxon-name><tp:taxon-name-part taxon-name-part-type="genus" reg="Bibrax">B.</tp:taxon-name-part> <tp:taxon-name-part taxon-name-part-type="species" reg="pectinifer">pectinifer</tp:taxon-name-part></tp:taxon-name></italic> sp. nov.; E, F. <italic><tp:taxon-name><tp:taxon-name-part taxon-name-part-type="genus" reg="Bibrax">B.</tp:taxon-name-part> <tp:taxon-name-part taxon-name-part-type="species" reg="arachnoides">arachnoides</tp:taxon-name-part></tp:taxon-name></italic> sp. nov.; G, H. <italic><tp:taxon-name><tp:taxon-name-part taxon-name-part-type="genus" reg="Bibrax">B.</tp:taxon-name-part> <tp:taxon-name-part taxon-name-part-type="species" reg="amasanga">amasanga</tp:taxon-name-part></tp:taxon-name></italic> sp. nov.; I, J. <italic><tp:taxon-name><tp:taxon-name-part taxon-name-part-type="genus" reg="Bibrax">B.</tp:taxon-name-part> <tp:taxon-name-part taxon-name-part-type="species" reg="yasuni">yasuni</tp:taxon-name-part></tp:taxon-name></italic> sp. nov.</p></caption><graphic xmlns:xlink="http://www.w3.org/1999/xlink" xlink:href="zookeys-1250-105_article-156763__-g005.jpg" position="float" orientation="portrait" xlink:type="simple" id="oo_1402530.jpg"><uri content-type="original_file" xlink:type="simple">https://binary.pensoft.net/fig/1402530</uri></graphic></fig></tp:treatment-sec><tp:treatment-sec sec-type="etymology" id="SECID0EW3AI"><title>Etymology.</title><p>The name of this species refers to the popular Ecuadorian beverage, <tp:taxon-name><tp:taxon-name-part taxon-name-part-type="genus" reg="Bibrax"/><tp:taxon-name-part taxon-name-part-type="species" reg="canelazo">canelazo</tp:taxon-name-part></tp:taxon-name>, made and enjoyed during Fiesta de Quito, an annual festival happening around the time of the discovery of this species (late November). The name also echoes the type locality Candelaria.</p></tp:treatment-sec><tp:treatment-sec><!--Section generated to contain objects referenced in tp:taxon-treatment.--><fig id="F6" position="float" orientation="portrait"><object-id xmlns:xlink="http://www.w3.org/1999/xlink" content-type="doi" xlink:type="simple">10.3897/zookeys.1250.156763.figure6</object-id><object-id xmlns:xlink="http://www.w3.org/1999/xlink" content-type="arpha" xlink:type="simple">B74EE401-8614-5C4E-B8BF-F6DC01B98B5C</object-id><label>Figure 6.</label><caption><p>Habitus of <italic><tp:taxon-name><tp:taxon-name-part taxon-name-part-type="genus" reg="Bibrax">Bibrax</tp:taxon-name-part></tp:taxon-name></italic> species (A, E. Dorsal view; B, F. Lateral view; C, G. Ventral view; D, H. Male abdominal ventrites). A–D. <italic><tp:taxon-name><tp:taxon-name-part taxon-name-part-type="genus" reg="Bibrax">B.</tp:taxon-name-part> <tp:taxon-name-part taxon-name-part-type="species" reg="canelazo">canelazo</tp:taxon-name-part></tp:taxon-name></italic> sp. nov.; E–H. <italic><tp:taxon-name><tp:taxon-name-part taxon-name-part-type="genus" reg="Bibrax">B.</tp:taxon-name-part> <tp:taxon-name-part taxon-name-part-type="species" reg="pectinifer">pectinifer</tp:taxon-name-part></tp:taxon-name></italic> sp. nov.</p></caption><graphic xmlns:xlink="http://www.w3.org/1999/xlink" xlink:href="zookeys-1250-105_article-156763__-g006.jpg" position="float" orientation="portrait" xlink:type="simple" id="oo_1402531.jpg"><uri content-type="original_file" xlink:type="simple">https://binary.pensoft.net/fig/1402531</uri></graphic></fig></tp:treatment-sec></tp:taxon-treatment>
