# Supplementary material for: ﻿First record of Bibrax Fletcher, 1927 (Coleoptera, Staphylinidae, Pselaphinae) from Ecuador, with descriptions of twelve new species
Source: Zookeys. 2025 Aug 26;1250:105–33. doi: 10.3897/zookeys.1250.156763 (PMC12406023; doi:10.3897/zookeys.1250.156763)
Supplement: XML Treatment for Bibrax arachnoides [file zookeys.1250.156763-treatment10.xml]

<!DOCTYPE tp:taxon-treatment
  PUBLIC "-//TaxonX//DTD Taxonomic Treatment Publishing DTD v0 20100105//EN" "tax-treatment-NSO.dtd">
<tp:taxon-treatment xmlns:tp="http://www.plazi.org/taxpub"><tp:treatment-meta><kwd-group><label>Taxon classification</label><kwd>
                <named-content content-type="kingdom">Animalia</named-content>
              </kwd><kwd>
                <named-content content-type="order">Coleoptera</named-content>
              </kwd><kwd>
                <named-content content-type="family">Staphylinidae</named-content>
              </kwd></kwd-group><mixed-citation publication-type="journal"><person-group><name><surname>Tapuy-Avilés</surname><given-names>Yarina</given-names></name><name><surname>Díaz-Guevara</surname><given-names>David R.</given-names></name><name><surname>Caterino</surname><given-names>Michael S.</given-names></name></person-group><article-title>﻿First record of <italic><tp:taxon-name><tp:taxon-name-part taxon-name-part-type="genus" reg="Bibrax">Bibrax</tp:taxon-name-part></tp:taxon-name></italic> Fletcher, 1927 (<tp:taxon-name><tp:taxon-name-part taxon-name-part-type="order">Coleoptera</tp:taxon-name-part></tp:taxon-name>, <tp:taxon-name><tp:taxon-name-part taxon-name-part-type="family">Staphylinidae</tp:taxon-name-part></tp:taxon-name>, <tp:taxon-name><tp:taxon-name-part taxon-name-part-type="subfamily">Pselaphinae</tp:taxon-name-part></tp:taxon-name>) from Ecuador, with descriptions of twelve new species</article-title><source>Zookeys</source><day>26</day><month>08</month><year>2025</year><volume>1250</volume><fpage>105</fpage><lpage>133</lpage><pub-id pub-id-type="doi">10.3897/zookeys.1250.156763</pub-id></mixed-citation></tp:treatment-meta><tp:nomenclature><label>﻿</label><tp:taxon-name><object-id xmlns:xlink="http://www.w3.org/1999/xlink" content-type="arpha" xlink:type="simple">1C80667B-A7EB-59C3-B427-704DD50338B4</object-id>
              <tp:taxon-name-part taxon-name-part-type="genus" reg="Bibrax">Bibrax</tp:taxon-name-part>
              <tp:taxon-name-part taxon-name-part-type="species" reg="arachnoides">arachnoides</tp:taxon-name-part>
              <object-id xmlns:xlink="http://www.w3.org/1999/xlink" content-type="zoobank" xlink:type="simple">https://zoobank.org/6AFD0837-D4F1-4DA9-8B91-635EF30FC184</object-id>
            </tp:taxon-name><tp:taxon-status xmlns:xlink="http://www.w3.org/1999/xlink" xlink:type="simple">sp. nov.</tp:taxon-status><xref ref-type="fig" rid="F5">Figs 5E, F</xref><xref ref-type="fig" rid="F7">, 7A–D</xref></tp:nomenclature><tp:treatment-sec sec-type="type material" id="SECID0E5DBI"><title>Type material.</title><p><bold><italic>Holotype</italic></bold> • ♂ (<named-content xmlns:xlink="http://www.w3.org/1999/xlink" content-type="dwc:institutional_code" xlink:title="Instituto Nacional de Biodiversidad, Quito" xlink:href="http://grbio.org/institution/museo-ecuadoriano-de-ciencias-naturales" xlink:type="simple">MECN</named-content>-EN 40778): “Ecuador: Pastaza, <named-content xmlns:xlink="http://www.w3.org/1999/xlink" content-type="dwc:verbatimCoordinates" xlink:type="simple"><named-content content-type="geo-json" specific-use="{&#34;type&#34;:&#34;Point&#34;,&#34;coordinates&#34;:[-78.043900,-1.426700]}" id="NCID0EUEBI" xlink:type="simple">-1.4267, -78.0439</named-content></named-content>, Rio Anzu Reserve, 1342m, 11.XI.2024, M.Caterino, sifted litter” / “Caterino DNA voucher, Ext. MSC-13131, Morphosp. RAn.014” / “<named-content xmlns:xlink="http://www.w3.org/1999/xlink" content-type="dwc:institutional_code" xlink:title="Instituto Nacional de Biodiversidad, Quito" xlink:href="http://grbio.org/institution/museo-ecuadoriano-de-ciencias-naturales" xlink:type="simple">MECN</named-content>-EN 40778”. <bold><italic>Paratypes</italic></bold> (6♂, 1♀) • Ecuador: Pastaza, Sumak Kawsay in situ Reserve, 26-JAN-2024, Díaz-Guevara (<named-content xmlns:xlink="http://www.w3.org/1999/xlink" content-type="dwc:institutional_code" xlink:title="Instituto Nacional de Biodiversidad, Quito" xlink:href="http://grbio.org/institution/museo-ecuadoriano-de-ciencias-naturales" xlink:type="simple">MECN</named-content>-EN 23781-23787)</p></tp:treatment-sec><tp:treatment-sec sec-type="diagnosis" id="SECID0EMFBI"><title>Diagnosis.</title><p><abbrev xmlns:xlink="http://www.w3.org/1999/xlink" xlink:title="body length" id="ABBRID0ESFBI" xlink:type="simple">BL</abbrev> = 1.68 mm (4). Body densely setose, densely and finely punctate beneath; head rounded at base, vertexal foveae shallowly impressed, short vertexal tubercles present at base; frons narrowing and rising to common antennal base, with shallow median sulcus on surface; eyes (of male) strongly reduced, comprising short longitudinal series of two or three indistinct facets; gular teeth well-developed; antennae with scape very long, slightly sinuate, antennomere II (pedicel) slightly longer than II–V combined, in male slightly convex on outer margin, produced at inner apical corner, III–VIII all bead-like, but V and VII larger and bearing elongate setae, IX–XI forming loose club, X and XI slightly more closely associated than IX and X; pronotum elongate, ~1.25× longer than wide, widest near front, sides rounded; pronotal disk with lateral and median subbasal foveae; disk with only weak lateral longitudinal impressions; elytra rather short (wingless), humeri evenly sloped, sides rounded, each elytron with sutural and lateral basal foveae, lateral fovea with strong impression running posterad ~1/3 elytron length; subhumeral fovea absent; protibia swollen; male metatrochanter with inner margin expanded, subquadrate, distal corner projecting perpendicularly as small, truncate tooth; last male abdominal ventrite weakly depressed, bearing small basal marginal tooth and larger median apical marginal flange; penultimate male ventrite not obviously modified. Aedeagus (Fig. <xref ref-type="fig" rid="F5">5E, F</xref>) with subspherical basal bulb, bearing large, round dorsal diaphragm; basal apodemes paired, thin, slightly curved; tegmen short, widened from base to middle, sclerotized portion bent strongly ventrad into a hook with deeply divided, densely bristled lobes extending laterodistad; between them an unsclerotized, setose median lobe extends from tip.</p><fig id="F7" position="float" orientation="portrait"><object-id xmlns:xlink="http://www.w3.org/1999/xlink" content-type="doi" xlink:type="simple">10.3897/zookeys.1250.156763.figure7</object-id><object-id xmlns:xlink="http://www.w3.org/1999/xlink" content-type="arpha" xlink:type="simple">E8F4A4A5-6531-57AE-B5F8-BAD691DC5E9F</object-id><label>Figure 7.</label><caption><p>Habitus of <italic><tp:taxon-name><tp:taxon-name-part taxon-name-part-type="genus" reg="Bibrax">Bibrax</tp:taxon-name-part></tp:taxon-name></italic> species (A, E. Dorsal view; B, F. Lateral view; C, G. Ventral view; D, H. Male metatrochanter). A–D. <italic><tp:taxon-name><tp:taxon-name-part taxon-name-part-type="genus" reg="Bibrax">B.</tp:taxon-name-part> <tp:taxon-name-part taxon-name-part-type="species" reg="arachnoides">arachnoides</tp:taxon-name-part></tp:taxon-name></italic> sp. nov.; E–H. <italic><tp:taxon-name><tp:taxon-name-part taxon-name-part-type="genus" reg="Bibrax">B.</tp:taxon-name-part> <tp:taxon-name-part taxon-name-part-type="species" reg="amasanga">amasanga</tp:taxon-name-part></tp:taxon-name></italic> sp. nov.</p></caption><graphic xmlns:xlink="http://www.w3.org/1999/xlink" xlink:href="zookeys-1250-105_article-156763__-g007.jpg" position="float" orientation="portrait" xlink:type="simple" id="oo_1402533.jpg"><uri content-type="original_file" xlink:type="simple">https://binary.pensoft.net/fig/1402533</uri></graphic></fig></tp:treatment-sec><tp:treatment-sec sec-type="distribution" id="SECID0EEHBI"><title>Distribution.</title><p>This species is known from two localities in the foothills of the Andes, in western Pastaza Province, Ecuador.</p></tp:treatment-sec><tp:treatment-sec sec-type="remarks" id="SECID0EJHBI"><title>Remarks.</title><p>This species and the next two are very similar and share the probable synapomorphy of a swollen antennomere II. They may share this synapomorphy with <italic><tp:taxon-name><tp:taxon-name-part taxon-name-part-type="genus" reg="Bibrax">B.</tp:taxon-name-part> <tp:taxon-name-part taxon-name-part-type="species" reg="chullachaqui">chullachaqui</tp:taxon-name-part></tp:taxon-name></italic>, which is otherwise quite distinct in its large eyes, short body setae, and various other characters. <italic><tp:taxon-name><tp:taxon-name-part taxon-name-part-type="genus" reg="Bibrax">Bibrax</tp:taxon-name-part> <tp:taxon-name-part taxon-name-part-type="species" reg="arachnoides">arachnoides</tp:taxon-name-part></tp:taxon-name></italic> has slightly different modifications of the last male abdominal ventrite (with a small basal tooth), metatrochanter (more generally subquadrate along apical margin with a perpendicular distal tooth), and antennomere II (more or less symmetrically swollen). The male genitalia of all these species are unambiguously distinct.</p></tp:treatment-sec><tp:treatment-sec sec-type="etymology" id="SECID0EFIBI"><title>Etymology.</title><p>We name this species for the somewhat spider-like appearance, common to members of <italic><tp:taxon-name><tp:taxon-name-part taxon-name-part-type="genus" reg="Bibrax">Bibrax</tp:taxon-name-part></tp:taxon-name></italic>, as a result of their geniculate antennae appearing to be an extra pair of legs.</p></tp:treatment-sec><tp:treatment-sec><!--Section generated to contain objects referenced in tp:taxon-treatment.--><fig id="F5" position="float" orientation="portrait"><object-id xmlns:xlink="http://www.w3.org/1999/xlink" content-type="doi" xlink:type="simple">10.3897/zookeys.1250.156763.figure5</object-id><object-id xmlns:xlink="http://www.w3.org/1999/xlink" content-type="arpha" xlink:type="simple">85C2C8DE-ABFB-5B17-8A5F-14EB7806F6F8</object-id><label>Figure 5.</label><caption><p>Aedeagus of <italic><tp:taxon-name><tp:taxon-name-part taxon-name-part-type="genus" reg="Bibrax">Bibrax</tp:taxon-name-part></tp:taxon-name></italic> species, lateral view (A, C, E, G, I) and dorsal view (B, D, F, H, J). A, B. <italic><tp:taxon-name><tp:taxon-name-part taxon-name-part-type="genus" reg="Bibrax">B.</tp:taxon-name-part> <tp:taxon-name-part taxon-name-part-type="species" reg="canelazo">canelazo</tp:taxon-name-part></tp:taxon-name></italic> sp. nov.; C, D. <italic><tp:taxon-name><tp:taxon-name-part taxon-name-part-type="genus" reg="Bibrax">B.</tp:taxon-name-part> <tp:taxon-name-part taxon-name-part-type="species" reg="pectinifer">pectinifer</tp:taxon-name-part></tp:taxon-name></italic> sp. nov.; E, F. <italic><tp:taxon-name><tp:taxon-name-part taxon-name-part-type="genus" reg="Bibrax">B.</tp:taxon-name-part> <tp:taxon-name-part taxon-name-part-type="species" reg="arachnoides">arachnoides</tp:taxon-name-part></tp:taxon-name></italic> sp. nov.; G, H. <italic><tp:taxon-name><tp:taxon-name-part taxon-name-part-type="genus" reg="Bibrax">B.</tp:taxon-name-part> <tp:taxon-name-part taxon-name-part-type="species" reg="amasanga">amasanga</tp:taxon-name-part></tp:taxon-name></italic> sp. nov.; I, J. <italic><tp:taxon-name><tp:taxon-name-part taxon-name-part-type="genus" reg="Bibrax">B.</tp:taxon-name-part> <tp:taxon-name-part taxon-name-part-type="species" reg="yasuni">yasuni</tp:taxon-name-part></tp:taxon-name></italic> sp. nov.</p></caption><graphic xmlns:xlink="http://www.w3.org/1999/xlink" xlink:href="zookeys-1250-105_article-156763__-g005.jpg" position="float" orientation="portrait" xlink:type="simple" id="oo_1402530.jpg"><uri content-type="original_file" xlink:type="simple">https://binary.pensoft.net/fig/1402530</uri></graphic></fig></tp:treatment-sec></tp:taxon-treatment>
