# Supplementary material for: ﻿First record of Bibrax Fletcher, 1927 (Coleoptera, Staphylinidae, Pselaphinae) from Ecuador, with descriptions of twelve new species
Source: Zookeys. 2025 Aug 26;1250:105–33. doi: 10.3897/zookeys.1250.156763 (PMC12406023; doi:10.3897/zookeys.1250.156763)
Supplement: XML Treatment for Bibrax grandis [file zookeys.1250.156763-treatment13.xml]

<!DOCTYPE tp:taxon-treatment
  PUBLIC "-//TaxonX//DTD Taxonomic Treatment Publishing DTD v0 20100105//EN" "tax-treatment-NSO.dtd">
<tp:taxon-treatment xmlns:tp="http://www.plazi.org/taxpub"><tp:treatment-meta><kwd-group><label>Taxon classification</label><kwd>
                <named-content content-type="kingdom">Animalia</named-content>
              </kwd><kwd>
                <named-content content-type="order">Coleoptera</named-content>
              </kwd><kwd>
                <named-content content-type="family">Staphylinidae</named-content>
              </kwd></kwd-group><mixed-citation publication-type="journal"><person-group><name><surname>Tapuy-Avilés</surname><given-names>Yarina</given-names></name><name><surname>Díaz-Guevara</surname><given-names>David R.</given-names></name><name><surname>Caterino</surname><given-names>Michael S.</given-names></name></person-group><article-title>﻿First record of <italic><tp:taxon-name><tp:taxon-name-part taxon-name-part-type="genus" reg="Bibrax">Bibrax</tp:taxon-name-part></tp:taxon-name></italic> Fletcher, 1927 (<tp:taxon-name><tp:taxon-name-part taxon-name-part-type="order">Coleoptera</tp:taxon-name-part></tp:taxon-name>, <tp:taxon-name><tp:taxon-name-part taxon-name-part-type="family">Staphylinidae</tp:taxon-name-part></tp:taxon-name>, <tp:taxon-name><tp:taxon-name-part taxon-name-part-type="subfamily">Pselaphinae</tp:taxon-name-part></tp:taxon-name>) from Ecuador, with descriptions of twelve new species</article-title><source>Zookeys</source><day>26</day><month>08</month><year>2025</year><volume>1250</volume><fpage>105</fpage><lpage>133</lpage><pub-id pub-id-type="doi">10.3897/zookeys.1250.156763</pub-id></mixed-citation></tp:treatment-meta><tp:nomenclature><label>﻿</label><tp:taxon-name><object-id xmlns:xlink="http://www.w3.org/1999/xlink" content-type="arpha" xlink:type="simple">C4ACA30D-22C0-5DC4-B1D6-FC5EE544C4D4</object-id>
              <tp:taxon-name-part taxon-name-part-type="genus" reg="Bibrax">Bibrax</tp:taxon-name-part>
              <tp:taxon-name-part taxon-name-part-type="species" reg="grandis">grandis</tp:taxon-name-part>
              <object-id xmlns:xlink="http://www.w3.org/1999/xlink" content-type="zoobank" xlink:type="simple">https://zoobank.org/0F472765-D16D-4024-8DD3-A4E7A611316D</object-id>
            </tp:taxon-name><tp:taxon-status xmlns:xlink="http://www.w3.org/1999/xlink" xlink:type="simple">sp. nov.</tp:taxon-status><xref ref-type="fig" rid="F8">Fig. 8F–H</xref></tp:nomenclature><tp:treatment-sec sec-type="type material" id="SECID0EGWBI"><title>Type material.</title><p><bold><italic>Holotype</italic></bold> • ♀ (<named-content xmlns:xlink="http://www.w3.org/1999/xlink" content-type="dwc:institutional_code" xlink:title="Instituto Nacional de Biodiversidad, Quito" xlink:href="http://grbio.org/institution/museo-ecuadoriano-de-ciencias-naturales" xlink:type="simple">MECN</named-content>-EN 40146): “Ecuador: Cotopaxi, <named-content xmlns:xlink="http://www.w3.org/1999/xlink" content-type="dwc:verbatimCoordinates" xlink:type="simple"><named-content content-type="geo-json" specific-use="{&#34;type&#34;:&#34;Point&#34;,&#34;coordinates&#34;:[-79.004400,-0.416800]}" id="NCID0E3WBI" xlink:type="simple">-0.4168, -79.0044</named-content></named-content>, Bosque Integral Otonga, 14.VIII.2024, 2093 m, M. Caterino | A. Pazmiño, Sifted leaf litter” / “Caterino DNA voucher, Ext. MSC-12889, Morphosp. Ot.A.054” / “<named-content xmlns:xlink="http://www.w3.org/1999/xlink" content-type="dwc:institutional_code" xlink:title="Instituto Nacional de Biodiversidad, Quito" xlink:href="http://grbio.org/institution/museo-ecuadoriano-de-ciencias-naturales" xlink:type="simple">MECN</named-content>-EN 40146”.</p><fig id="F9" position="float" orientation="portrait"><object-id xmlns:xlink="http://www.w3.org/1999/xlink" content-type="doi" xlink:type="simple">10.3897/zookeys.1250.156763.figure9</object-id><object-id xmlns:xlink="http://www.w3.org/1999/xlink" content-type="arpha" xlink:type="simple">0FBF92F7-C95D-5FDD-A1BF-C2697FE02AEF</object-id><label>Figure 9.</label><caption><p>Map of all species localities of <tp:taxon-name><tp:taxon-name-part taxon-name-part-type="genus" reg="Bibrax">Bibrax</tp:taxon-name-part></tp:taxon-name> in Ecuador.</p></caption><graphic xmlns:xlink="http://www.w3.org/1999/xlink" xlink:href="zookeys-1250-105_article-156763__-g009.jpg" position="float" orientation="portrait" xlink:type="simple" id="oo_1402538.jpg"><uri content-type="original_file" xlink:type="simple">https://binary.pensoft.net/fig/1402538</uri></graphic></fig></tp:treatment-sec><tp:treatment-sec sec-type="diagnosis" id="SECID0E2XBI"><title>Diagnosis.</title><p><abbrev xmlns:xlink="http://www.w3.org/1999/xlink" xlink:title="body length" id="ABBRID0EBYBI" xlink:type="simple">BL</abbrev> = 1.73 mm (<italic>n</italic> = 1). Body large, very densely setose; eyes (of female) with multiple facets, head rounded at sides, short anterior to eyes, with pair of lyriform carinae; gular teeth well-developed; antennal tubercle short, wider apically; antennal scape cylindrical, coarsely punctate, antennomeres II–V more slightly enlarged and more densely setose than VI–X; pronotum with anterior lobes weakly angulate laterally, median and lateral longitudinal sulci deeply impressed; elytra moderately long, not together emarginate along posterior margin; dorsal elytral sulci (from mid-basal foveae) distinct, reaching just beyond elytral midpoint; abdominal tergites densely setose; posterior corners of abdominal laterotergites rounded.</p><p><bold>Male.</bold> Unknown.</p></tp:treatment-sec><tp:treatment-sec sec-type="distribution" id="SECID0ELYBI"><title>Distribution.</title><p>This species is known only from the higher elevations of the Bosque Integral Otonga, in northern Cotapaxi province, Ecuador.</p></tp:treatment-sec><tp:treatment-sec sec-type="remarks" id="SECID0EQYBI"><title>Remarks.</title><p>This species is highly distinctive among known <italic><tp:taxon-name><tp:taxon-name-part taxon-name-part-type="genus" reg="Bibrax">Bibrax</tp:taxon-name-part></tp:taxon-name></italic> species. Although known only from a single female, it is unusual enough to warrant recognition. It is most distinctive in its much shorter antennal base, lyriform frontal carinae, and produced subangulate pronotal sides. While the eyes are reduced, they exhibit a few more ommatidia than most of the reduced-eye species described here. The male might be expected to differ in eye size, and its discovery would also permit assessment of some other phylogenetically useful characters, such as presence of secondary sexual characters of the abdominal ventrites, mesotibiae, and metatrochanters.</p></tp:treatment-sec><tp:treatment-sec sec-type="etymology" id="SECID0E4YBI"><title>Etymology.</title><p>While appearing related to many of the smaller, flattened species described in this study, this species is considerably larger than most of them, leading to our naming it <italic><tp:taxon-name><tp:taxon-name-part taxon-name-part-type="genus" reg="Bibrax">B.</tp:taxon-name-part> <tp:taxon-name-part taxon-name-part-type="species" reg="grandis">grandis</tp:taxon-name-part></tp:taxon-name></italic>.</p></tp:treatment-sec><tp:treatment-sec><!--Section generated to contain objects referenced in tp:taxon-treatment.--><fig id="F8" position="float" orientation="portrait"><object-id xmlns:xlink="http://www.w3.org/1999/xlink" content-type="doi" xlink:type="simple">10.3897/zookeys.1250.156763.figure8</object-id><object-id xmlns:xlink="http://www.w3.org/1999/xlink" content-type="arpha" xlink:type="simple">9BFB244E-B043-57C4-9DB4-A0346CA982EE</object-id><label>Figure 8.</label><caption><p>Habitus of <italic><tp:taxon-name><tp:taxon-name-part taxon-name-part-type="genus" reg="Bibrax">Bibrax</tp:taxon-name-part></tp:taxon-name></italic> species (A, F. Dorsal view; B, G. Lateral view; C, H. Ventral view; D–I. Male metaventrite; E. Male metatrochanter). A–E. <italic><tp:taxon-name><tp:taxon-name-part taxon-name-part-type="genus" reg="Bibrax">B.</tp:taxon-name-part> <tp:taxon-name-part taxon-name-part-type="species" reg="yasuni">yasuni</tp:taxon-name-part></tp:taxon-name></italic> sp. nov.; F–H. <italic><tp:taxon-name><tp:taxon-name-part taxon-name-part-type="genus" reg="Bibrax">B.</tp:taxon-name-part> <tp:taxon-name-part taxon-name-part-type="species" reg="grandis">grandis</tp:taxon-name-part></tp:taxon-name></italic> sp. nov.; I. <italic><tp:taxon-name><tp:taxon-name-part taxon-name-part-type="genus" reg="Bibrax">B.</tp:taxon-name-part> <tp:taxon-name-part taxon-name-part-type="species" reg="amasanga">amasanga</tp:taxon-name-part></tp:taxon-name></italic> sp. nov.</p></caption><graphic xmlns:xlink="http://www.w3.org/1999/xlink" xlink:href="zookeys-1250-105_article-156763__-g008.jpg" position="float" orientation="portrait" xlink:type="simple" id="oo_1402536.jpg"><uri content-type="original_file" xlink:type="simple">https://binary.pensoft.net/fig/1402536</uri></graphic></fig></tp:treatment-sec></tp:taxon-treatment>
